# Supplementary material for: Relative effect size-based profiles as an alternative to differentiation analysis in multi-species single-cell transcriptional studies
Source: PLoS One. 2024 Jun 25;19(6):e0305874. doi: 10.1371/journal.pone.0305874 (PMC11198858; doi:10.1371/journal.pone.0305874)
Supplement: S2 Table — Cell type biomarker genes used to identify 15 human immune cell subtypes. (XLSX) [file pone.0305874.s002.xlsx]

## Sheet: Tabelle1
central memory CD4+ T	CD14+ Monocytes	memory CD8+ T	effector memory CD4+ T	NK	naive B	memory B	naive CD4+ T	FCGR3A+ Monocytes	naive CD8+ T	unknown	myeloid cDC2	NKT	Platelets	pDC
IL7R	LYZ	TRGC2	TNFRSF4	KLRD1	CD79A	CD79A	CD5	FCGR3A	CD8A		CD1C	XCL1	PPBP	CLEC4C
S100A4	CD14	CD8A	IL7R	KLRF1	CD79B	CD24	CD6	MS4A7	CD5		ITGAX	XCL2		NRP1
LEF1	FCN1	CD5	CD5	KLRC2	CD22	IGHG1	CD7	CD14	CD6		ITGAM	GZMK		MYD88
CD5	MYD88	CD6	CD6	NKG7	IGHM	IGHG3	CD28	MYD88	CD7		CLEC10A	KLRC1		IL3RA
CD6	FCGR2A	CD7	CD7	PRF1	IGHD	IGHD	TCF7	FCGR2A	CD28		MYD88	KLRF1		LILRA4
CD7	CD33	CD28	CD28	GZMB		IGHM		CD33	TCF7		FCER1A	KLRD1		FCER1A
CD28		TCF7	TCF7	GZMA							CST3	CCR7
TCF7				GZMH							FCGR2A	IL7R
				GNLY							CD33	CD7
												TCF7
