# Supplementary material for: Relative effect size-based profiles as an alternative to differentiation analysis in multi-species single-cell transcriptional studies
Source: PLoS One. 2024 Jun 25;19(6):e0305874. doi: 10.1371/journal.pone.0305874 (PMC11198858; doi:10.1371/journal.pone.0305874)
Supplement: S3 Table — (XLSX) [file pone.0305874.s003.xlsx]

## Sheet: enrichment.KEGG_highRatio
Enriched KEGG pathways for genes with high effect size ratios in monocytes between Salmonella stimulated and control samples
#term ID	term description	observed gene count	background gene count	strength	false discovery rate	matching proteins in your network (IDs)	matching proteins in your network (labels)
hsa04668	TNF signaling pathway	14	111	1.02	1.04e-07	9606.ENSP00000216797,9606.ENSP00000225831,9606.ENSP00000226574,9606.ENSP00000263056,9606.ENSP00000263464,9606.ENSP00000264832,9606.ENSP00000296026,9606.ENSP00000305422,9606.ENSP00000305651,9606.ENSP00000308208,9606.ENSP00000312455,9606.ENSP00000345083,9606.ENSP00000398698,9606.ENSP00000427279	NFKBIA,CCL2,NFKB1,MAP3K8,BIRC3,ICAM1,CXCL3,CEBPB,CXCL10,MMP14,CFLAR,MAP2K3,TNF,CXCL2
hsa04620	Toll-like receptor signaling pathway	13	100	1.03	1.62e-07	9606.ENSP00000216797,9606.ENSP00000226574,9606.ENSP00000260010,9606.ENSP00000263056,9606.ENSP00000305651,9606.ENSP00000306512,9606.ENSP00000312082,9606.ENSP00000343957,9606.ENSP00000345083,9606.ENSP00000398698,9606.ENSP00000477908,9606.ENSP00000480558,9606.ENSP00000482259	NFKBIA,NFKB1,TLR2,MAP3K8,CXCL10,CXCL8,TLR8,IFNAR2,MAP2K3,TNF,CCL3,CCL3L1,CCL4
hsa05132	Salmonella infection	17	209	0.83	2.23e-07	9606.ENSP00000005257,9606.ENSP00000216797,9606.ENSP00000226574,9606.ENSP00000260010,9606.ENSP00000263464,9606.ENSP00000273047,9606.ENSP00000306512,9606.ENSP00000345083,9606.ENSP00000365312,9606.ENSP00000376024,9606.ENSP00000398698,9606.ENSP00000411355,9606.ENSP00000440005,9606.ENSP00000464359,9606.ENSP00000479762,9606.ENSP00000486891,9606.ENSP00000493357	RALA,NFKBIA,NFKB1,TLR2,BIRC3,RAB5A,CXCL8,MAP2K3,ABI1,SNX9,TNF,PTPRC,ARF1,MYL12A,RAB7B,TCF7L2,CYTH2
hsa05163	Human cytomegalovirus infection	17	217	0.81	2.59e-07	9606.ENSP00000216797,9606.ENSP00000225831,9606.ENSP00000226574,9606.ENSP00000227752,9606.ENSP00000306512,9606.ENSP00000357470,9606.ENSP00000358548,9606.ENSP00000359339,9606.ENSP00000362680,9606.ENSP00000365402,9606.ENSP00000365817,9606.ENSP00000384849,9606.ENSP00000398698,9606.ENSP00000399168,9606.ENSP00000477908,9606.ENSP00000480558,9606.ENSP00000482259	NFKBIA,CCL2,NFKB1,IL10RA,CXCL8,IL6R,NRAS,CGAS,SRC,HLA-C,HLA-E,CDKN1A,TNF,HLA-B,CCL3,CCL3L1,CCL4
hsa05167	Kaposi sarcoma-associated herpesvirus infection	16	187	0.85	2.59e-07	9606.ENSP00000216797,9606.ENSP00000226574,9606.ENSP00000228438,9606.ENSP00000264832,9606.ENSP00000296026,9606.ENSP00000306512,9606.ENSP00000343957,9606.ENSP00000358548,9606.ENSP00000362680,9606.ENSP00000365402,9606.ENSP00000365817,9606.ENSP00000384849,9606.ENSP00000399168,9606.ENSP00000427279,9606.ENSP00000471239,9606.ENSP00000486891	NFKBIA,NFKB1,CLEC2B,ICAM1,CXCL3,CXCL8,IFNAR2,NRAS,SRC,HLA-C,HLA-E,CDKN1A,HLA-B,CXCL2,ZFP36,TCF7L2
hsa04064	NF-kappa B signaling pathway	12	101	0.99	6.07e-07	9606.ENSP00000216797,9606.ENSP00000226574,9606.ENSP00000263464,9606.ENSP00000264832,9606.ENSP00000296026,9606.ENSP00000306512,9606.ENSP00000312455,9606.ENSP00000323889,9606.ENSP00000365048,9606.ENSP00000398698,9606.ENSP00000427279,9606.ENSP00000482259	NFKBIA,NFKB1,BIRC3,ICAM1,CXCL3,CXCL8,CFLAR,TRIM25,TNFSF13B,TNF,CXCL2,CCL4
hsa05169	Epstein-Barr virus infection	15	192	0.81	1.44e-06	9606.ENSP00000216797,9606.ENSP00000226574,9606.ENSP00000260010,9606.ENSP00000264832,9606.ENSP00000305651,9606.ENSP00000343957,9606.ENSP00000345083,9606.ENSP00000365402,9606.ENSP00000365817,9606.ENSP00000384849,9606.ENSP00000398632,9606.ENSP00000398698,9606.ENSP00000399168,9606.ENSP00000446007,9606.ENSP00000496832	NFKBIA,NFKB1,TLR2,ICAM1,CXCL10,IFNAR2,MAP2K3,HLA-C,HLA-E,CDKN1A,CD44,TNF,HLA-B,VIM,ISG15
hsa04061	Viral protein interaction with cytokine and cytokine receptor	11	96	0.98	2.45e-06	9606.ENSP00000225831,9606.ENSP00000227752,9606.ENSP00000296026,9606.ENSP00000305651,9606.ENSP00000306512,9606.ENSP00000357470,9606.ENSP00000398698,9606.ENSP00000427279,9606.ENSP00000477908,9606.ENSP00000480558,9606.ENSP00000482259	CCL2,IL10RA,CXCL3,CXCL10,CXCL8,IL6R,TNF,CXCL2,CCL3,CCL3L1,CCL4
hsa04621	NOD-like receptor signaling pathway	14	173	0.83	2.45e-06	9606.ENSP00000216797,9606.ENSP00000222553,9606.ENSP00000225831,9606.ENSP00000226574,9606.ENSP00000263464,9606.ENSP00000296026,9606.ENSP00000306512,9606.ENSP00000330696,9606.ENSP00000343957,9606.ENSP00000359488,9606.ENSP00000359504,9606.ENSP00000398698,9606.ENSP00000426632,9606.ENSP00000427279	NFKBIA,NAMPT,CCL2,NFKB1,BIRC3,CXCL3,CXCL8,P2RX7,IFNAR2,GBP5,GBP1,TNF,ERBIN,CXCL2
hsa05134	Legionellosis	9	55	1.13	2.45e-06	9606.ENSP00000216797,9606.ENSP00000226574,9606.ENSP00000260010,9606.ENSP00000296026,9606.ENSP00000306512,9606.ENSP00000362339,9606.ENSP00000398698,9606.ENSP00000427279,9606.ENSP00000440005	NFKBIA,NFKB1,TLR2,CXCL3,CXCL8,SAR1A,TNF,CXCL2,ARF1
hsa04062	Chemokine signaling pathway	14	186	0.79	4.12e-06	9606.ENSP00000216797,9606.ENSP00000225831,9606.ENSP00000226574,9606.ENSP00000250559,9606.ENSP00000289473,9606.ENSP00000296026,9606.ENSP00000305651,9606.ENSP00000306512,9606.ENSP00000358548,9606.ENSP00000362680,9606.ENSP00000427279,9606.ENSP00000477908,9606.ENSP00000480558,9606.ENSP00000482259	NFKBIA,CCL2,NFKB1,RAP1B,NCF1,CXCL3,CXCL10,CXCL8,NRAS,SRC,CXCL2,CCL3,CCL3L1,CCL4
hsa05323	Rheumatoid arthritis	10	83	1	4.63e-06	9606.ENSP00000225831,9606.ENSP00000260010,9606.ENSP00000264832,9606.ENSP00000296026,9606.ENSP00000306512,9606.ENSP00000365048,9606.ENSP00000398698,9606.ENSP00000427279,9606.ENSP00000477908,9606.ENSP00000480558	CCL2,TLR2,ICAM1,CXCL3,CXCL8,TNFSF13B,TNF,CXCL2,CCL3,CCL3L1
hsa04145	Phagosome	12	141	0.85	8.21e-06	9606.ENSP00000219150,9606.ENSP00000260010,9606.ENSP00000271450,9606.ENSP00000273047,9606.ENSP00000289473,9606.ENSP00000309124,9606.ENSP00000318697,9606.ENSP00000363054,9606.ENSP00000365402,9606.ENSP00000365817,9606.ENSP00000399168,9606.ENSP00000479762	CORO1A,TLR2,FCGR2A,RAB5A,NCF1,OLR1,TUBB6,STX12,HLA-C,HLA-E,HLA-B,RAB7B
hsa04657	IL-17 signaling pathway	10	91	0.96	8.68e-06	9606.ENSP00000216797,9606.ENSP00000225831,9606.ENSP00000226574,9606.ENSP00000261845,9606.ENSP00000296026,9606.ENSP00000305422,9606.ENSP00000305651,9606.ENSP00000306512,9606.ENSP00000398698,9606.ENSP00000427279	NFKBIA,CCL2,NFKB1,MAPK6,CXCL3,CEBPB,CXCL10,CXCL8,TNF,CXCL2
hsa04060	Cytokine-cytokine receptor interaction	15	282	0.64	6.88e-05	9606.ENSP00000225831,9606.ENSP00000227752,9606.ENSP00000259206,9606.ENSP00000296026,9606.ENSP00000305651,9606.ENSP00000306512,9606.ENSP00000343957,9606.ENSP00000357470,9606.ENSP00000365048,9606.ENSP00000368538,9606.ENSP00000398698,9606.ENSP00000427279,9606.ENSP00000477908,9606.ENSP00000480558,9606.ENSP00000482259	CCL2,IL10RA,IL1RN,CXCL3,CXCL10,CXCL8,IFNAR2,IL6R,TNFSF13B,TNFRSF4,TNF,CXCL2,CCL3,CCL3L1,CCL4
hsa04622	RIG-I-like receptor signaling pathway	8	69	0.98	7.97e-05	9606.ENSP00000216797,9606.ENSP00000226574,9606.ENSP00000305651,9606.ENSP00000306512,9606.ENSP00000323889,9606.ENSP00000398698,9606.ENSP00000494040,9606.ENSP00000496832	NFKBIA,NFKB1,CXCL10,CXCL8,TRIM25,TNF,DDX3X,ISG15
hsa05142	Chagas disease	9	97	0.89	0.0001	9606.ENSP00000216797,9606.ENSP00000225831,9606.ENSP00000226574,9606.ENSP00000260010,9606.ENSP00000306512,9606.ENSP00000312455,9606.ENSP00000398698,9606.ENSP00000477908,9606.ENSP00000480558	NFKBIA,CCL2,NFKB1,TLR2,CXCL8,CFLAR,TNF,CCL3,CCL3L1
hsa05152	Tuberculosis	11	165	0.74	0.00017	9606.ENSP00000219150,9606.ENSP00000226574,9606.ENSP00000227752,9606.ENSP00000260010,9606.ENSP00000271450,9606.ENSP00000273047,9606.ENSP00000299663,9606.ENSP00000305422,9606.ENSP00000313681,9606.ENSP00000362680,9606.ENSP00000398698	CORO1A,NFKB1,IL10RA,TLR2,FCGR2A,RAB5A,CLEC4E,CEBPB,SPHK1,SRC,TNF
hsa04514	Cell adhesion molecules	10	138	0.78	0.00021	9606.ENSP00000252483,9606.ENSP00000264832,9606.ENSP00000305988,9606.ENSP00000320084,9606.ENSP00000361818,9606.ENSP00000365402,9606.ENSP00000365817,9606.ENSP00000370989,9606.ENSP00000399168,9606.ENSP00000411355	NECTIN2,ICAM1,ALCAM,CD276,SDC4,HLA-C,HLA-E,CD274,HLA-B,PTPRC
hsa04216	Ferroptosis	6	41	1.08	0.00033	9606.ENSP00000348429,9606.ENSP00000350012,9606.ENSP00000352438,9606.ENSP00000378310,9606.ENSP00000378364,9606.ENSP00000422607	ACSL5,ACSL3,PCBP2,SLC39A8,SLC11A2,ACSL1
hsa04218	Cellular senescence	10	150	0.74	0.00035	9606.ENSP00000226574,9606.ENSP00000265433,9606.ENSP00000306512,9606.ENSP00000345083,9606.ENSP00000358548,9606.ENSP00000365402,9606.ENSP00000365817,9606.ENSP00000370808,9606.ENSP00000384849,9606.ENSP00000399168	NFKB1,NBN,CXCL8,MAP2K3,NRAS,HLA-C,HLA-E,SLC25A6,CDKN1A,HLA-B
hsa05120	Epithelial cell signaling in Helicobacter pylori infection	7	65	0.95	0.00035	9606.ENSP00000216797,9606.ENSP00000226574,9606.ENSP00000296026,9606.ENSP00000306512,9606.ENSP00000309968,9606.ENSP00000362680,9606.ENSP00000427279	NFKBIA,NFKB1,CXCL3,CXCL8,ADAM17,SRC,CXCL2
hsa05131	Shigellosis	12	218	0.66	0.00035	9606.ENSP00000216797,9606.ENSP00000226574,9606.ENSP00000306512,9606.ENSP00000317891,9606.ENSP00000359339,9606.ENSP00000362680,9606.ENSP00000363019,9606.ENSP00000398632,9606.ENSP00000398698,9606.ENSP00000440005,9606.ENSP00000464359,9606.ENSP00000493357	NFKBIA,NFKB1,CXCL8,TNIP1,CGAS,SRC,UBE2D1,CD44,TNF,ARF1,MYL12A,CYTH2
hsa05130	Pathogenic Escherichia coli infection	11	187	0.69	0.00038	9606.ENSP00000216797,9606.ENSP00000226574,9606.ENSP00000258787,9606.ENSP00000271450,9606.ENSP00000306512,9606.ENSP00000318697,9606.ENSP00000362680,9606.ENSP00000365312,9606.ENSP00000398698,9606.ENSP00000440005,9606.ENSP00000493357	NFKBIA,NFKB1,MYO1G,FCGR2A,CXCL8,TUBB6,SRC,ABI1,TNF,ARF1,CYTH2
hsa05135	Yersinia infection	9	124	0.78	0.00043	9606.ENSP00000046794,9606.ENSP00000216797,9606.ENSP00000225831,9606.ENSP00000226574,9606.ENSP00000271450,9606.ENSP00000306512,9606.ENSP00000345083,9606.ENSP00000362680,9606.ENSP00000398698	LCP2,NFKBIA,CCL2,NFKB1,FCGR2A,CXCL8,MAP2K3,SRC,TNF
hsa05161	Hepatitis B	10	158	0.72	0.00046	9606.ENSP00000216797,9606.ENSP00000226574,9606.ENSP00000260010,9606.ENSP00000306512,9606.ENSP00000345083,9606.ENSP00000358548,9606.ENSP00000362680,9606.ENSP00000384849,9606.ENSP00000398698,9606.ENSP00000494040	NFKBIA,NFKB1,TLR2,CXCL8,MAP2K3,NRAS,SRC,CDKN1A,TNF,DDX3X
hsa05164	Influenza A	10	163	0.71	0.00056	9606.ENSP00000216797,9606.ENSP00000225831,9606.ENSP00000226574,9606.ENSP00000264832,9606.ENSP00000305651,9606.ENSP00000306512,9606.ENSP00000323889,9606.ENSP00000343957,9606.ENSP00000370808,9606.ENSP00000398698	NFKBIA,CCL2,NFKB1,ICAM1,CXCL10,CXCL8,TRIM25,IFNAR2,SLC25A6,TNF
hsa05146	Amoebiasis	8	101	0.82	0.00059	9606.ENSP00000226574,9606.ENSP00000260010,9606.ENSP00000273047,9606.ENSP00000296026,9606.ENSP00000306512,9606.ENSP00000398698,9606.ENSP00000427279,9606.ENSP00000479762	NFKB1,TLR2,RAB5A,CXCL3,CXCL8,TNF,CXCL2,RAB7B
hsa05145	Toxoplasmosis	8	103	0.81	0.00065	9606.ENSP00000216797,9606.ENSP00000225174,9606.ENSP00000226574,9606.ENSP00000227752,9606.ENSP00000260010,9606.ENSP00000263464,9606.ENSP00000345083,9606.ENSP00000398698	NFKBIA,PPIF,NFKB1,IL10RA,TLR2,BIRC3,MAP2K3,TNF
hsa05166	Human T-cell leukemia virus 1 infection	11	210	0.64	0.00083	9606.ENSP00000216797,9606.ENSP00000226574,9606.ENSP00000264832,9606.ENSP00000358548,9606.ENSP00000365402,9606.ENSP00000365817,9606.ENSP00000370808,9606.ENSP00000384849,9606.ENSP00000398698,9606.ENSP00000399168,9606.ENSP00000471239	NFKBIA,NFKB1,ICAM1,NRAS,HLA-C,HLA-E,SLC25A6,CDKN1A,TNF,HLA-B,ZFP36
hsa05203	Viral carcinogenesis	10	183	0.66	0.0012	9606.ENSP00000216797,9606.ENSP00000226574,9606.ENSP00000244537,9606.ENSP00000358548,9606.ENSP00000362680,9606.ENSP00000365402,9606.ENSP00000365817,9606.ENSP00000384849,9606.ENSP00000399168,9606.ENSP00000494040	NFKBIA,NFKB1,H4C6,NRAS,SRC,HLA-C,HLA-E,CDKN1A,HLA-B,DDX3X
hsa04650	Natural killer cell mediated cytotoxicity	8	120	0.74	0.0016	9606.ENSP00000046794,9606.ENSP00000264832,9606.ENSP00000343957,9606.ENSP00000358548,9606.ENSP00000365402,9606.ENSP00000365817,9606.ENSP00000398698,9606.ENSP00000399168	LCP2,ICAM1,IFNAR2,NRAS,HLA-C,HLA-E,TNF,HLA-B
hsa05219	Bladder cancer	5	40	1.01	0.002	9606.ENSP00000306512,9606.ENSP00000358548,9606.ENSP00000362680,9606.ENSP00000384849,9606.ENSP00000386135	CXCL8,NRAS,SRC,CDKN1A,DAPK1
hsa04920	Adipocytokine signaling pathway	6	68	0.86	0.0024	9606.ENSP00000216797,9606.ENSP00000226574,9606.ENSP00000348429,9606.ENSP00000350012,9606.ENSP00000398698,9606.ENSP00000422607	NFKBIA,NFKB1,ACSL5,ACSL3,TNF,ACSL1
hsa05170	Human immunodeficiency virus 1 infection	10	203	0.61	0.0024	9606.ENSP00000216797,9606.ENSP00000226574,9606.ENSP00000260010,9606.ENSP00000345083,9606.ENSP00000358548,9606.ENSP00000359339,9606.ENSP00000365402,9606.ENSP00000365817,9606.ENSP00000398698,9606.ENSP00000399168	NFKBIA,NFKB1,TLR2,MAP2K3,NRAS,CGAS,HLA-C,HLA-E,TNF,HLA-B
hsa05418	Fluid shear stress and atherosclerosis	8	129	0.71	0.0024	9606.ENSP00000225831,9606.ENSP00000226574,9606.ENSP00000239223,9606.ENSP00000264832,9606.ENSP00000289473,9606.ENSP00000361818,9606.ENSP00000362680,9606.ENSP00000398698	CCL2,NFKB1,DUSP1,ICAM1,NCF1,SDC4,SRC,TNF
hsa05140	Leishmaniasis	6	69	0.86	0.0025	9606.ENSP00000216797,9606.ENSP00000226574,9606.ENSP00000260010,9606.ENSP00000271450,9606.ENSP00000289473,9606.ENSP00000398698	NFKBIA,NFKB1,TLR2,FCGR2A,NCF1,TNF
hsa04660	T cell receptor signaling pathway	7	100	0.76	0.0026	9606.ENSP00000046794,9606.ENSP00000216797,9606.ENSP00000226574,9606.ENSP00000263056,9606.ENSP00000358548,9606.ENSP00000398698,9606.ENSP00000411355	LCP2,NFKBIA,NFKB1,MAP3K8,NRAS,TNF,PTPRC
hsa05144	Malaria	5	46	0.95	0.003	9606.ENSP00000225831,9606.ENSP00000260010,9606.ENSP00000264832,9606.ENSP00000306512,9606.ENSP00000398698	CCL2,TLR2,ICAM1,CXCL8,TNF
hsa05165	Human papillomavirus infection	12	324	0.49	0.0062	9606.ENSP00000226574,9606.ENSP00000326366,9606.ENSP00000343957,9606.ENSP00000358548,9606.ENSP00000365402,9606.ENSP00000365817,9606.ENSP00000384849,9606.ENSP00000398698,9606.ENSP00000399168,9606.ENSP00000412324,9606.ENSP00000486891,9606.ENSP00000496832	NFKB1,PSEN1,IFNAR2,NRAS,HLA-C,HLA-E,CDKN1A,TNF,HLA-B,PPP2R5C,TCF7L2,ISG15
hsa05205	Proteoglycans in cancer	9	194	0.58	0.0062	9606.ENSP00000260010,9606.ENSP00000339328,9606.ENSP00000358548,9606.ENSP00000361818,9606.ENSP00000362680,9606.ENSP00000384849,9606.ENSP00000398632,9606.ENSP00000398698,9606.ENSP00000496414	TLR2,PLAUR,NRAS,SDC4,SRC,CDKN1A,CD44,TNF,RDX
hsa05416	Viral myocarditis	5	55	0.88	0.0062	9606.ENSP00000264832,9606.ENSP00000365402,9606.ENSP00000365817,9606.ENSP00000399168,9606.ENSP00000427562	ICAM1,HLA-C,HLA-E,HLA-B,ABL2
hsa04380	Osteoclast differentiation	7	120	0.68	0.0066	9606.ENSP00000046794,9606.ENSP00000216797,9606.ENSP00000226574,9606.ENSP00000271450,9606.ENSP00000289473,9606.ENSP00000343957,9606.ENSP00000398698	LCP2,NFKBIA,NFKB1,FCGR2A,NCF1,IFNAR2,TNF
hsa05160	Hepatitis C	8	157	0.63	0.0066	9606.ENSP00000216797,9606.ENSP00000226574,9606.ENSP00000305651,9606.ENSP00000312455,9606.ENSP00000343957,9606.ENSP00000358548,9606.ENSP00000384849,9606.ENSP00000398698	NFKBIA,NFKB1,CXCL10,CFLAR,IFNAR2,NRAS,CDKN1A,TNF
hsa05235	PD-L1 expression and PD-1 checkpoint pathway in cancer	6	87	0.76	0.0066	9606.ENSP00000216797,9606.ENSP00000226574,9606.ENSP00000260010,9606.ENSP00000345083,9606.ENSP00000358548,9606.ENSP00000370989	NFKBIA,NFKB1,TLR2,MAP2K3,NRAS,CD274
hsa05206	MicroRNAs in cancer	8	159	0.62	0.0067	9606.ENSP00000226574,9606.ENSP00000358022,9606.ENSP00000358548,9606.ENSP00000384849,9606.ENSP00000398632,9606.ENSP00000446007,9606.ENSP00000478061,9606.ENSP00000496414	NFKB1,MCL1,NRAS,CDKN1A,CD44,VIM,MARCKS,RDX
hsa05330	Allograft rejection	4	34	0.99	0.0076	9606.ENSP00000365402,9606.ENSP00000365817,9606.ENSP00000398698,9606.ENSP00000399168	HLA-C,HLA-E,TNF,HLA-B
hsa04623	Cytosolic DNA-sensing pathway	5	62	0.82	0.0086	9606.ENSP00000216797,9606.ENSP00000226574,9606.ENSP00000305651,9606.ENSP00000359339,9606.ENSP00000482259	NFKBIA,NFKB1,CXCL10,CGAS,CCL4
hsa05332	Graft-versus-host disease	4	36	0.96	0.0089	9606.ENSP00000365402,9606.ENSP00000365817,9606.ENSP00000398698,9606.ENSP00000399168	HLA-C,HLA-E,TNF,HLA-B
hsa04210	Apoptosis	7	131	0.65	0.0092	9606.ENSP00000216797,9606.ENSP00000226574,9606.ENSP00000263464,9606.ENSP00000312455,9606.ENSP00000358022,9606.ENSP00000358548,9606.ENSP00000398698	NFKBIA,NFKB1,BIRC3,CFLAR,MCL1,NRAS,TNF
hsa04933	AGE-RAGE signaling pathway in diabetic complications	6	96	0.71	0.0093	9606.ENSP00000225831,9606.ENSP00000226574,9606.ENSP00000264832,9606.ENSP00000306512,9606.ENSP00000358548,9606.ENSP00000398698	CCL2,NFKB1,ICAM1,CXCL8,NRAS,TNF
hsa05202	Transcriptional misregulation in cancer	8	171	0.59	0.0093	9606.ENSP00000226574,9606.ENSP00000234091,9606.ENSP00000263464,9606.ENSP00000305422,9606.ENSP00000306512,9606.ENSP00000325663,9606.ENSP00000381657,9606.ENSP00000384849	NFKB1,ID2,BIRC3,CEBPB,CXCL8,NFKBIZ,DOT1L,CDKN1A
hsa04940	Type I diabetes mellitus	4	38	0.94	0.0098	9606.ENSP00000365402,9606.ENSP00000365817,9606.ENSP00000398698,9606.ENSP00000399168	HLA-C,HLA-E,TNF,HLA-B
hsa00061	Fatty acid biosynthesis	3	17	1.16	0.0103	9606.ENSP00000348429,9606.ENSP00000350012,9606.ENSP00000422607	ACSL5,ACSL3,ACSL1
hsa04625	C-type lectin receptor signaling pathway	6	101	0.69	0.011	9606.ENSP00000216797,9606.ENSP00000226574,9606.ENSP00000299663,9606.ENSP00000358548,9606.ENSP00000362680,9606.ENSP00000398698	NFKBIA,NFKB1,CLEC4E,NRAS,SRC,TNF
hsa04217	Necroptosis	7	147	0.6	0.0153	9606.ENSP00000217402,9606.ENSP00000263464,9606.ENSP00000312455,9606.ENSP00000343957,9606.ENSP00000345347,9606.ENSP00000370808,9606.ENSP00000398698	CHMP4B,BIRC3,CFLAR,IFNAR2,HMGB1,SLC25A6,TNF
hsa03320	PPAR signaling pathway	5	75	0.74	0.0159	9606.ENSP00000309124,9606.ENSP00000348429,9606.ENSP00000350012,9606.ENSP00000401720,9606.ENSP00000422607	OLR1,ACSL5,ACSL3,GK,ACSL1
hsa04141	Protein processing in endoplasmic reticulum	7	163	0.55	0.0255	9606.ENSP00000200453,9606.ENSP00000216037,9606.ENSP00000294119,9606.ENSP00000337688,9606.ENSP00000362339,9606.ENSP00000363019,9606.ENSP00000381282	PPP1R15A,XBP1,UBXN1,SEC62,SAR1A,UBE2D1,SELENOS
hsa05010	Alzheimer disease	11	354	0.41	0.0262	9606.ENSP00000216037,9606.ENSP00000225174,9606.ENSP00000226574,9606.ENSP00000309968,9606.ENSP00000318697,9606.ENSP00000326366,9606.ENSP00000355206,9606.ENSP00000358548,9606.ENSP00000370808,9606.ENSP00000398698,9606.ENSP00000430494	XBP1,PPIF,NFKB1,ADAM17,TUBB6,PSEN1,MT-ND3,NRAS,SLC25A6,TNF,UQCRB
hsa04666	Fc gamma R-mediated phagocytosis	5	90	0.66	0.0316	9606.ENSP00000271450,9606.ENSP00000289473,9606.ENSP00000313681,9606.ENSP00000411355,9606.ENSP00000478061	FCGR2A,NCF1,SPHK1,PTPRC,MARCKS
hsa05168	Herpes simplex virus 1 infection	13	478	0.35	0.0348	9606.ENSP00000216797,9606.ENSP00000225831,9606.ENSP00000226574,9606.ENSP00000260010,9606.ENSP00000263464,9606.ENSP00000300870,9606.ENSP00000343957,9606.ENSP00000359339,9606.ENSP00000362680,9606.ENSP00000365402,9606.ENSP00000365817,9606.ENSP00000398698,9606.ENSP00000399168	NFKBIA,CCL2,NFKB1,TLR2,BIRC3,ZNF267,IFNAR2,CGAS,SRC,HLA-C,HLA-E,TNF,HLA-B
hsa05215	Prostate cancer	5	97	0.63	0.0411	9606.ENSP00000216797,9606.ENSP00000226574,9606.ENSP00000358548,9606.ENSP00000384849,9606.ENSP00000486891	NFKBIA,NFKB1,NRAS,CDKN1A,TCF7L2
hsa04612	Antigen processing and presentation	4	64	0.71	0.0474	9606.ENSP00000365402,9606.ENSP00000365817,9606.ENSP00000398698,9606.ENSP00000399168	HLA-C,HLA-E,TNF,HLA-B
hsa04066	HIF-1 signaling pathway	5	102	0.61	0.0484	9606.ENSP00000226574,9606.ENSP00000357470,9606.ENSP00000384849,9606.ENSP00000445175,9606.ENSP00000469686	NFKB1,IL6R,CDKN1A,LDHA,EGLN2
hsa04664	Fc epsilon RI signaling pathway	4	65	0.71	0.0484	9606.ENSP00000046794,9606.ENSP00000345083,9606.ENSP00000358548,9606.ENSP00000398698	LCP2,MAP2K3,NRAS,TNF
hsa05211	Renal cell carcinoma	4	65	0.71	0.0484	9606.ENSP00000250559,9606.ENSP00000358548,9606.ENSP00000384849,9606.ENSP00000469686	RAP1B,NRAS,CDKN1A,EGLN2
hsa04932	Non-alcoholic fatty liver disease	6	146	0.53	0.0499	9606.ENSP00000216037,9606.ENSP00000226574,9606.ENSP00000306512,9606.ENSP00000357470,9606.ENSP00000398698,9606.ENSP00000430494	XBP1,NFKB1,CXCL8,IL6R,TNF,UQCRB
