# Supplementary material for: Relative effect size-based profiles as an alternative to differentiation analysis in multi-species single-cell transcriptional studies
Source: PLoS One. 2024 Jun 25;19(6):e0305874. doi: 10.1371/journal.pone.0305874 (PMC11198858; doi:10.1371/journal.pone.0305874)
Supplement: S4 Table — (XLSX) [file pone.0305874.s004.xlsx]

## Sheet: Sheet1
Confusion matrix – Mouse saline sample
		DivIK Clusters
		100	101	102	103	104	105	200	201	300	301	302	303	400	500	600	700	800	801	802	803	804	805	806	807	808	900	1000	1001
Original Clusters	1	24	70	57	25	3	43	1	2	5	3	1	4	2	0	2	11	7	0	41	1	0	177	11	1	0	12	25	12
	2	0	0	1	4	2	0	0	0	0	0	0	0	0	0	0	1	0	0	40	0	0	0	0	0	0	1	0	3
	3	35	5	18	25	10	42	218	251	0	2	0	3	1062	0	824	732	0	0	0	0	0	0	0	0	0	803	202	576
	4	15	0	1	28	155	33	0	0	676	375	776	664	0	0	0	0	1	0	1	0	0	0	0	2	0	0	0	0
	5	3	0	1	3	3	2	0	0	1	0	0	0	0	1	0	1	59	1	0	0	195	1	108	0	1	1	0	1
	6	0	0	0	0	0	0	0	0	1	0	1	2	2	0	2	11	0	0	2	0	0	0	0	0	0	0	3	26
	7	0	0	0	0	0	0	0	0	0	1	0	0	1	247	0	2	19	0	0	0	0	0	0	0	0	0	0	1
	8	16	0	0	2	16	6	0	0	35	11	0	3	1	0	0	0	0	0	0	0	0	0	0	93	0	0	0	2

## Sheet: Sheet2
Confusion matrix – Mouse LPS sample
		DivIK Clusters
		100	101	102	103	104	200	201	300	301	302	400	401	402	403	404	405	406	407	408	409	500	501	502	503	504	505	506	507	508	509	600	601	602	603	604	605	606	607	608	700	701	702	703	800	801	802	803	804
Original Clusters	1	286	507	346	432	414	171	84	0	0	0	0	0	0	0	2	0	0	0	0	0	2	0	1	0	0	0	3	0	0	0	636	2	508	1	4	19	789	11	1	696	814	1	669	0	0	0	0	0
	2	0	0	1	2	0	6	1	0	0	0	0	0	0	0	58	1	0	0	0	0	1	0	0	0	0	0	0	0	0	0	7	0	41	0	0	0	3	0	0	6	1	0	29	345	545	1	430	362
	3	3	0	0	2	0	1	14	0	0	0	0	0	0	0	2	0	0	0	1	0	0	0	0	0	0	0	2	0	0	0	2	0	46	0	0	0	2	0	0	0	1	0	19	3	0	0	0	0
	4	0	0	0	0	0	0	0	129	68	0	1	0	0	0	2	0	0	0	0	0	0	0	0	0	0	0	0	0	0	0	0	0	1	0	0	0	1	0	0	1	0	0	2	0	0	0	1	0
	5	0	0	0	4	0	2	0	0	0	0	9	0	0	0	6	0	0	5	214	0	37	47	7	1	4	33	7	3	2	52	4	0	5	0	0	0	0	0	0	0	1	0	5	0	0	0	1	0
	6	0	0	0	0	0	1	0	0	0	0	0	1	61	7	7	112	2	0	0	6	7	0	0	0	0	0	1	0	0	0	4	0	8	0	0	0	1	0	0	2	0	0	2	3	0	0	1	0
	7	0	0	0	0	0	0	0	0	0	8	155	0	0	0	0	0	0	0	0	0	0	3	0	0	0	0	6	0	0	0	0	0	0	0	0	0	0	0	0	0	0	0	0	0	0	0	0	0
	8	0	0	0	0	0	0	0	0	0	0	0	0	0	0	0	0	0	23	0	0	0	0	0	0	0	0	0	0	0	0	0	0	0	0	0	0	0	0	0	0	2	0	2	0	0	0	0	0
[truncated: 7 more columns]

## Sheet: Sheet3
Confusion matrix – NMR saline sample
		DivIK Clusters
		100	101	102	103	104	105	200	300	301	302	303	304	305	400	401	402	403	404	405	406	500	600	601	602	603	604	605	606	607	608	700	701	702	703	704	705	706	707	800	900	901	902	903	904
Original Clusters	1	2	5	2	0	34	2	1	0	1	0	0	0	0	583	471	270	257	438	536	4	0	0	1	0	0	0	0	0	0	0	0	0	6	0	0	83	1	0	0	1	92	1	1	0
	2	0	0	1	1	1	1	17	0	4	0	0	0	0	0	0	0	0	0	0	0	0	287	101	315	3	6	359	2	1	78	0	0	6	0	0	9	0	0	0	4	10	26	1	0
	3	0	1	0	3	0	0	1041	1	6	0	0	0	0	0	6	0	0	1	5	0	1269	0	0	0	0	0	4	0	0	17	3	0	0	6	0	0	10	0	1115	0	0	0	0	0
	4	74	72	470	470	11	298	0	0	4	0	0	0	0	0	1	0	5	0	0	96	0	0	0	0	0	0	0	0	0	0	552	3	20	580	130	10	378	0	0	0	2	0	0	0
	5	0	1	3	1	0	0	0	0	1	0	0	0	0	0	3	0	0	3	2	6	0	0	0	0	0	0	1	0	0	16	0	0	0	0	0	3	2	1	0	355	10	0	401	290
	6	0	0	0	0	0	0	1	0	0	0	0	0	0	0	0	0	0	0	0	0	0	1	1	0	0	0	1	0	1	1	0	0	0	0	0	2	0	0	0	1	1	164	0	0
	7	0	0	0	0	12	1	0	0	0	0	0	0	0	0	1	0	0	0	2	6	0	0	0	0	0	0	0	0	0	0	0	0	0	0	0	36	0	0	0	18	37	0	4	0
	8	0	2	0	0	1	0	0	0	0	0	0	0	0	9	23	5	3	195	109	0	0	0	0	0	0	0	0	0	0	0	0	0	0	0	0	3	0	0	0	1	2	0	1	0
	9	0	0	0	0	1	1	0	122	18	244	1	216	7	0	0	0	0	0	0	11	34	0	3	0	0	0	14	0	0	0	0	0	2	0	0	1	0	0	0	0	0	0	0	0
	10	3	1	0	0	28	0	1	0	4	0	0	0	0	0	0	0	6	0	0	5	0	2	0	0	0	0	0	0	0	0	0	0	66	1	0	9	1	4	0	0	61	9	0	0
	11	0	0	0	0	0	0	5	0	7	0	0	0	0	0	0	0	0	0	3	1	6	0	1	0	0	0	0	0	0	6	0	0	9	0	0	2	0	0	0	0	4	0	1	0

## Sheet: Sheet4
Confusion matrix – NMR LPS sample
		DivIK Clusters
		100	101	102	200	300	301	302	303	304	305	306	400	401	402	403	404	405	406	407	500	600	601	602	603	604	605	606	607	700	701	702	703	704	705	800	900	901	902	903	904	1000
Original Clusters	1	0	0	0	0	0	0	3	0	0	0	0	1	0	85	0	0	0	1	1	0	0	0	0	1	0	7	0	3	0	0	35	0	1	0	0	0	0	0	0	0	0
	2	0	0	0	0	1	2	119	0	2	6	2	0	0	0	0	0	0	1	0	0	3	1	0	0	1	0	0	0	0	0	0	0	0	0	0	0	0	0	0	0	0
	3	0	0	0	885	0	0	0	0	0	0	0	0	0	0	0	0	0	0	0	962	0	0	0	0	1	0	1	9	0	0	0	0	0	0	382	0	0	0	0	0	6
	4	0	0	0	0	0	353	135	369	275	307	277	0	0	0	1	0	0	0	0	0	61	66	0	8	0	0	0	17	0	0	0	0	0	0	0	0	0	0	0	0	0
	5	37	797	276	25	0	1	2	0	0	0	0	0	0	0	0	0	0	0	0	6	0	0	0	0	0	0	2	5	0	1	0	0	1	0	760	0	0	0	0	0	1423
	6	0	0	1	0	0	0	1	0	0	0	0	0	0	0	0	0	0	0	0	0	0	0	0	0	0	0	18	5	318	132	20	1	0	292	0	0	0	0	0	0	0
	7	0	0	0	0	2	2	7	1	0	0	0	341	5	0	356	391	4	409	263	0	2	6	0	3	0	19	0	5	0	0	0	0	0	0	0	0	1	0	0	0	0
	8	0	0	15	0	0	0	0	0	0	0	0	0	0	0	0	0	0	0	0	0	0	0	0	0	0	0	0	0	0	0	0	0	15	0	3	0	0	0	0	0	0
	9	1	0	3	1	249	2	9	0	0	0	4	0	0	0	0	0	0	0	0	0	2	2	0	2	1	0	0	2	0	0	0	0	0	0	0	333	46	276	10	297	7
	10	0	0	7	0	0	0	4	0	0	2	3	0	0	0	0	0	0	0	0	0	0	0	0	0	1	0	0	0	0	0	0	0	23	1	1	0	0	0	0	0	0
	11	0	0	0	0	0	0	0	0	0	0	0	0	0	0	0	0	0	0	0	0	1	0	0	0	0	0	0	0	0	0	0	0	0	0	0	2	180	0	336	7	1
	12	0	0	2	4	6	1	2	0	2	3	2	1	0	0	0	0	0	2	0	3	2	1	41	2	84	3	23	3	1	0	1	0	5	0	3	0	0	0	1	0	3
	13	0	0	0	0	0	2	6	0	2	1	0	5	0	0	1	1	0	7	2	0	0	2	0	2	1	32	0	2	0	0	0	0	0	0	0	0	0	0	0	0	0
	14	0	0	0	0	0	0	0	0	0	4	0	0	0	0	0	0	0	0	0	0	11	0	0	0	2	1	2	4	0	0	0	0	7	0	0	0	0	0	0	0	0
