# Supplementary material for: Relative effect size-based profiles as an alternative to differentiation analysis in multi-species single-cell transcriptional studies
Source: PLoS One. 2024 Jun 25;19(6):e0305874. doi: 10.1371/journal.pone.0305874 (PMC11198858; doi:10.1371/journal.pone.0305874)
Supplement: S5 Table — Primer pair, sequence base pair length and source for human and bovine target genes. (XLSX) [file pone.0305874.s005.xlsx]

## Sheet: Sheet1
Mean counts, effect sizes and effect size ratios for human and bovine samples
	meanA	meanB	meanC	meanD	SampleA	SampleB	SampleC	SampleD	Ratio.B.A	Ratio.D.C	Ratio.C.A	Ratio.D.B
ISG15	85.5477	80.7631	1.93182	1.67742	0.7	0.582	-0.254	-0.259	0.831429	1.01969	0.210265	0.235455
NADK	1.05725	0.71777	0.0454545	0	0.52	0.4	0.0436	-0.00135	0.769231	0.0291577	0.0838462	0.00335237
GNB1	1.23855	1.27178	0.909091	0.806452	0.508	0.511	0.333	0.373	1.00591	1.12012	0.655512	0.729941
ENO1	2.74237	1.93728	11.6591	8.64516	-0.355	-0.515	0.544	0.363	1.4507	0.667279	3.53239	2.70485
PGD	2.04198	1.26829	2.25	1.6129	0.718	0.557	0.719	0.389	0.775766	0.541029	1.00139	0.698384
TNFRSF1B	0.927481	2.25436	1.25	0.903226	0.445	0.641	0.54	0.58	1.44045	1.07407	1.21348	0.904836
PDPN	0.387405	0.292683	2	1.74194	0.143	0.115	0.474	0.355	0.804196	0.748945	3.31469	3.08696
EFHD2	0.570611	0.529617	1.34091	1.06452	0.335	0.275	0.557	0.56	0.820896	1.00539	1.66269	2.03636
CAPZB	1.81107	1.4007	0.159091	0.129032	0.219	0.119	0.132	0.113	0.543379	0.856061	0.60274	0.94958
MINOS1	1.11641	0.89547			0.18	0.115			0.638889
CDC42	2.34542	2.50523	4.84091	4.45161	0.417	0.472	0.555	0.474	1.13189	0.854054	1.33094	1.00424
FUCA1	1.8416	0.724739	0.0454545	0	0.452	0.298	0.0302	-0.0148	0.659292	0.247492	0.0668142	0.045177
PNRC2	0.887405	1.28571	0.818182	0.451613	0.2	0.286	-0.00211	-0.113	1.43	53.5545	0.010332	0.220703
CLIC4	0.5	1.08014	0.727273	1.09677	0.341	0.554	0.371	0.499	1.62463	1.34501	1.08798	0.900722
TMEM50A	3.08588	2.83972	1.09091	0.741935	0.589	0.499	0.153	-0.0593	0.847199	0.218336	0.259762	0.0960168
SH3BGRL3	11.9332	6.77352	5.43182	3.48387	0.75	0.429	-0.176	-0.37	0.572	2.10227	0.15971	0.31651
WASF2	1.11641	0.487805	0.136364	0.0967742	0.298	0.205	0.107	0.0632	0.687919	0.590654	0.35906	0.308293
IFI6	36.6221	8.55052	0	0	0.831	0.749	-0.0414	-0.0472	0.901324	1.1401	0.0453053	0.055964
THEMIS2	1.24809	0.89547			0.537	0.393			0.731844
PTAFR	1.85496	1.777	0.681818	0.354839	0.69	0.673	0.377	0.213	0.975362	0.564987	0.546377	0.316493
DNAJC8	1.08779	1.08711	0.681818	0.387097	0.193	0.176	0.109	-0.0773	0.911917	0.293247	0.564767	0.233817
LAPTM5	6.30725	5.07666	2.93182	3.29032	0.444	0.22	-0.0469	0.0806	0.495495	3.71855	0.0872071	0.366364
MARCKSL1	0.351145	0.219512	3.25	3.35484	0.256	0.16	0.854	0.899	0.625	1.05269	3.33594	5.61875
RNF19B	1.29962	2.88153	0.5	0.870968	0.546	0.84	0.137	0.355	1.53846	2.59124	0.250916	0.422619
PSMB2	1.07443	0.891986	2.04545	1.70968	0.333	0.25	0.228	0.174	0.750751	0.763158	0.684685	0.696
ZC3H12A	0.244275	2.50523	0.227273	0.258065	0.137	0.732	0.159	0.172	5.34307	1.08176	1.16058	0.234973
C1orf122	1.39313	1.43902			0.605	0.596			0.985124
MTF1	0.84542	1.96864	0.181818	0.0967742	0.429	0.657	0.124	0.0784	1.53147	0.632258	0.289044	0.11933
CAP1	2.38168	1.94425	2.97727	2.74194	0.597	0.447	0.508	0.41	0.748744	0.807087	0.850921	0.917226
SMAP2	1.11832	0.648084	0.318182	0.419355	0.41	0.273	0.167	0.263	0.665854	1.57485	0.407317	0.96337
ATP6V0B	4.68321	3.8223	3.59091	4.35484	0.833	0.792	0.722	0.741	0.95078	1.02632	0.866747	0.935606
PRDX1	6.02863	5.83275	9.86364	6.83871	0.717	0.722	0.371	0.204	1.00697	0.549865	0.517434	0.282548
AKR1A1	1.27863	0.95122	0.386364	0.387097	0.439	0.357	0.0585	0.0456	0.813212	0.779487	0.133257	0.127731
TMEM59	1.65458	1.22997	1.27273	0.387097	0.132	-0.00293	0.169	-0.174	0.0212534	0.336557	1.2803	59.3857
JUN	0.40458	0.397213	1.06818	0.645161	0.206	0.193	0.507	0.313	0.936893	0.617357	2.46117	1.62176
PDE4B	0.458015	3.11847	1.31818	1.67742	0.0381	0.574	0.366	0.402	15.0656	1.09836	9.6063	0.700348
GNG5	4.73855	3.00697	8.22727	7.16129	0.658	0.414	0.271	0.17	0.629179	0.627306	0.411854	0.410628
SH3GLB1	1.58397	0.787456	0.636364	0.612903	0.511	0.319	0.369	0.449	0.624266	1.2168	0.722114	1.40752
GBP1	6.55344	13.3206			0.417	0.583			1.39808
GBP5	1.3874	3.03484	0.840909	0.516129	0.109	0.23	0.294	0.101	2.11009	0.343537	2.69725	0.43913
F3	0.0171756	1.98955	5.06818	11.6129	0.0172	0.361	0.727	0.967	20.9884	1.33012	42.2674	2.67867
PSMA5	1.33588	1.18467	1.06818	0.645161	0.116	0.0556	0.229	0.004	0.47931	0.0174672	1.97414	0.0719424
GNAI3	0.778626	0.777003	1.04545	0.806452	0.359	0.372	0.42	0.306	1.03621	0.728571	1.16992	0.822581
LAMTOR5	1.10496	0.843206	1.20455	1	0.222	0.127	0.145	0.0196	0.572072	0.135172	0.653153	0.154331
CD53	2.66031	2.78746	3.09091	2.90323	0.338	0.271	0.0892	0.0204	0.801775	0.2287	0.263905	0.0752768
ATP5PB	0.507634	0.393728	2.25	1.6129	0.0251	-0.00637	0.43	0.259	0.16834	0.602326	17.1315	42.6593
RAP1A	1.2042	0.84669	2.54545	1.96774	0.322	0.238	0.521	0.457	0.73913	0.877159	1.61801	1.92017
CAPZA1	1.8416	1.54355	2.22727	2.22581	0.478	0.362	0.355	0.317	0.757322	0.892958	0.742678	0.875691
RHOC	0.324427	0.212544	0.727273	1.25806	0.176	0.134	0.331	0.474	0.761364	1.43202	1.88068	3.53731
ATP1A1	0.305344	0.296167	1.04545	0.709677	0.123	0.12	0.563	0.432	0.97561	0.767318	4.57724	3.6
CD58	0.925573	1.21254	0.0454545	0.0967742	0.395	0.494	0.0342	0.0464	1.25063	1.35673	0.0865823	0.0939271
SEC22B	0.769084	1.07317	0	0	0.37	0.45	-0.00552	-0.00337	1.21622	0.610507	0.0144867	0.00737838
TXNIP	2.35687	1.97561	1.75	0.709677	0.46	0.463	0.412	0.132	1.00652	0.320388	0.895652	0.285097
PDE4DIP	2.90076	4.26481	0	0	0.74	0.873	-0.00552	-0.00674	1.17973	1.22101	0.00734981	0.0076031
NBPF19	0.746183	1.76307			0.371	0.599			1.61456
PLEKHO1	1.11641	0.69338	0.25	0.0645161	0.484	0.356	0.184	0.0506	0.735537	0.275	0.380165	0.142135
ECM1	0.0324427	0.00348432	4.63636	3.12903	0.0266	0.00313	0.844	0.693	0.117669	0.82109	31.7293	221.406
MCL1	1.63359	2.14983	0.954545	0.677419	0.364	0.439	0.168	-0.00663	1.20604	0.0365773	0.461538	0.0146597
CTSS	10.2557	10.547	7.75	8.12903	0.906	0.88	0.805	0.678	0.971302	0.842236	0.888521	0.770455
PSMB4	0.853053	0.738676	1.59091	1.48387	0.223	0.157	-0.0817	-0.222	0.704036	2.71726	0.211439	0.369384
S100A10	14.3302	7.83624	9.75	6.80645	0.868	0.774	0.796	0.54	0.891705	0.678392	0.917051	0.697674
S100A11	35.1794	32.5122	26.6364	19.3548	0.961	0.968	0.93	0.9	1.00728	0.967742	0.967742	0.929752
S100A9	24.4752	16.5993	3.75	1.64516	0.941	0.852	0.613	0.449	0.90542	0.732463	0.651435	0.526995
S100A12	2.67939	2.15679	81.2727	30.2903	0.661	0.552	0.883	0.58	0.835098	0.656852	1.33585	1.05072
S100A8	17.8416	10.4739	53.2045	32.7742	0.846	0.713	0.88	0.577	0.84279	0.655682	1.04019	0.809257
S100A6	26.3683	26.3728			0.87	0.882			1.01379
S100A4	2.64122	3.14634	20.9091	12.3226	0.382	0.342	0.754	0.655	0.895288	0.8687	1.97382	1.9152
RAB13	2.05916	1.85017			0.721	0.676			0.937587
TPM3	4.79389	4.26132	5.93182	3.6129	0.707	0.621	0.29	0.114	0.878359	0.393103	0.410184	0.183575
ADAR	1.82443	1.81882	0.0227273	0	0.179	0.142	0.00861	-0.0115	0.793296	0.363809	0.0481006	0.069697
LMNA	1.75573	0.797909	0.113636	0.0645161	0.696	0.392	0.112	0.0645	0.563218	0.575893	0.16092	0.164541
SEMA4A	1.18702	1.22648	0.204545	0.0322581	0.59	0.582	0.117	0.00126	0.986441	0.0107692	0.198305	0.00216495
MNDA	1.67366	0.710801			0.498	0.294			0.590361
TAGLN2	1.10878	0.777003	2.47727	2.03226	0.263	0.106	0.293	0.262	0.403042	0.894198	1.11407	2.4717
PEA15	1.20802	1.27526	0.545455	0.645161	0.563	0.59	0.303	0.37	1.04796	1.22112	0.538188	0.627119
SLAMF7	1.98282	7.49477	0.136364	0.354839	0.516	0.887	0.0656	0.179	1.71899	2.72866	0.127132	0.201804
UFC1	0.343511	0.289199	1.20455	0.741935	-0.0866	-0.102	0.268	0.171	1.17783	0.63806	5.09469	3.67647
FCER1G	37.9065	37.9477	12.0909	11.0968	0.973	0.994	0.967	0.978	1.02158	1.01138	0.993834	0.983903
FCGR2A	2.35496	2.36934	0.0681818		0.763	0.756	0.0446		0.990826		0.0584535
FCGR3A	2.18702	2.31707	0.977273	0.548387	0.497	0.474	0.16	0.0335	0.953722	0.209375	0.321932	0.0706751
TMCO1	0.933206	0.74216	2.45455	1.06452	0.194	0.0677	0.569	0.272	0.348969	0.478032	2.93299	4.01773
CREG1	1.77672	1.48084	0.431818	0.258065	0.634	0.528	0.256	0.205	0.832808	0.800781	0.403785	0.388258
PRDX6	0.582061	0.501742	2.02273	2.45161	-0.00706	-0.0479	0.364	0.331	6.7847	0.909341	53.5581	8.91023
RABGAP1L	1.15267	1.21254	0.0227273	0.0645161	0.235	0.293	0.00207	0.0423	1.24681	20.4348	0.00880851	0.144369
ABL2	0.395038	1.29965	0.0454545	0	0.24	0.509	0.0445	-0.00135	2.12083	0.0286017	0.185417	0.00263826
SOAT1	0.290076	0.195122	1.63636	2.16129	0.141	0.0965	0.571	0.761	0.684397	1.33275	4.04965	7.88601
IER5	0.55916	1.24739			0.336	0.594	0.0227		1.76786		0.0675595
GLUL	15.7347	4.8223	0.681818	0.612903	0.952	0.801	0.287	0.281	0.841387	0.979094	0.301471	0.350811
NPL	1.46374	0.759582	0.0227273		0.639	0.428	0.0227	0.0666	0.669797	2.93392	0.0355243	0.155607
NCF2	3.2042	1.9338	0.0454545	0	0.792	0.735	-0.00585	-0.0337	0.92803	5.76068	0.00727884	0.041999
ARPC5	6.25763	4.89895	5.61364	5.22581	0.822	0.713	0.209	0.0697	0.867397	0.333493	0.254258	0.097756
RGL1	1.78244	1.41812	0.227273	0	0.708	0.611	0.182	-0.000674	0.862994	0.00367607	0.257062	0.00110068
PTGS2	0.0629771	10.6202	1.75	15.6452	0.0376	0.811	0.429	0.9	21.5691	2.0979	11.4096	1.10974
BTG2	1.19847	1.70732	0.0681818	0.0645161	0.225	0.315	0.0673	0.059	1.4	0.876672	0.299111	0.187302
IL10	0.0992366	1.05923	0.886364	3.03226	0.0673	0.281	0.47	0.384	4.17533	0.817021	6.98366	1.36655
CD55	0.219466	0.658537	1.75	2.32258	0.0119	0.329	0.69	0.656	27.6471	0.950725	57.9832	1.99392
CD46	0.290076	0.292683	1.20455	0.967742	0.0467	0.0733	0.549	0.396	1.56959	0.721311	11.7559	5.40246
ATF3	1.21565	0.45993	0.522727	0.935484	0.51	0.294	0.326	0.527	0.576471	1.61656	0.639216	1.79252
H3F3A	9.83397	10.4251	7.06818	4	0.479	0.454	-0.319	-0.51	0.947808	1.59875	0.285586	0.345997
ARF1	2.41603	2.63763	2.97727	2.19355	0.437	0.406	0.308	0.165	0.929062	0.535714	0.704805	0.406404
GUK1	1.30916	0.351916	0	0	0.223	0.141	-0.0764	-0.064	0.632287	0.837696	0.2033	0.237918
RHOU	0.324427	1.11847	0	0	0.235	0.478	-0.00184	-0.0121	2.03404	6.57609	0.00770907	0.024094
KMO	0.568702	1.70732	0.0454545	0	0.37	0.713	0.0436	-0.00135	1.92703	0.0291577	0.117838	0.00188627
NLRP3	0.223282	1.36585	2.36364	4.41935	0.163	0.611	0.674	0.86	3.74847	1.27596	4.13497	1.40753
CMPK2	1.55916	1.20209			0.393	0.236			0.600509
RSAD2	16.645	8.38328	0.181818	0	0.687	0.314	0.00594	-0.0425	0.45706	0.467341	0.00864629	0.106516
ID2	0.885496	6.84669	1.88636	4.67742	0.172	0.795	0.54	0.753	4.62209	1.39444	3.13953	0.94717
ADAM17	0.60687	1.19164	0.0227273	0.0322581	0.332	0.582	0.0133	0.0253	1.75301	1.90226	0.0400602	0.0434708
PDIA6	1.17939	0.787456	0.704545	0.548387	0.303	0.302	0.228	0.217	0.9967	0.951754	0.752475	0.718543
FAM49A	0.706107	1.90592	0.568182	0.451613	0.384	0.728	0.416	0.312	1.89583	0.75	1.08333	0.428571
LAPTM4A	2.2271	1.39373	2.56818	1.58065	0.54	0.36	0.528	0.238	0.666667	0.450758	0.977778	0.661111
RAB10	1.57252	0.756098	0.318182	0.193548	0.55	0.41	0.215	0.162	0.745455	0.753488	0.390909	0.395122
FOSL2	0.40458	1.25784	0	0	0.256	0.543	-0.00184	-0.000674	2.12109	0.366304	0.00708564	0.00123818
CYP1B1	14.5821	4.66551	0.0227273		0.875	0.608	0.0227		0.694857		0.0259429
CALM2	6.50382	2.71777	5.5	3.6129	0.623	0.111	0.48	0.171	0.17817	0.35625	0.770465	1.54054
RTN4	1.82824	1.42509	0.704545	1.06452	0.7	0.516	0.276	0.429	0.737143	1.55435	0.394286	0.831395
CCDC88A	2.10115	1.59233	0.431818	0.0645161	0.745	0.618	0.226	0.0532	0.82953	0.235398	0.303356	0.0860841
REL	0.956107	7.93728	0.0681818	0.129032	0.194	0.827	0.0316	0.0573	4.26289	1.81329	0.162887	0.0692866
UGP2	0.938931	2.30662	0.136364	0.225806	0.189	0.423	0.00995	0.0933	2.2381	9.37688	0.0526455	0.220567
RAB1A	1.74427	1.08362	0.681818	0.806452	0.569	0.43	0.378	0.378	0.755712	1	0.664323	0.87907
ACTR2	2.04008	1.72822	1.97727	1	0.568	0.501	0.262	0.0617	0.882042	0.235496	0.461268	0.123154
PLEK	3.19466	11.4216	2.18182	4.41935	0.769	0.908	0.68	0.708	1.18075	1.04118	0.884265	0.779736
ANXA4	1.13359	0.965157	0.681818	0.645161	0.53	0.425	0.418	0.321	0.801887	0.767943	0.788679	0.755294
MXD1	2.93511	2.11498	0	0	0.703	0.667	-0.00184	-0.000674	0.948791	0.366304	0.00260372	0.00100846
PCBP1	3.34924	2.17422	0.0909091	0	0.525	0.25	0.01	-0.00539	0.47619	0.259384	0.0190476	0.0206688
SNRPG	1.62977	1.5331	1.54545	0.774194	0.166	0.126	-0.0442	-0.396	0.759036	8.95928	0.173742	0.431373
NAGK	2.8874	2.39373	0	0	0.687	0.652	-0.0248	-0.0222	0.949054	0.895161	0.0336682	0.0318782
MOB1A	2.87405	1.77352	0.0454545	0.0967742	0.7	0.513	0.0437	0.0566	0.732857	1.29519	0.0624286	0.110331
MTHFD2	1.34542	1.3101	0.0681818	0	0.479	0.448	0.0101	-0.06	0.935282	0.461184	0.0210856	0.105634
HK2	1.50191	0.714286	0.0227273	0	0.624	0.438	0.0209	-0.00135	0.701923	0.0572034	0.0334936	0.00306331
TMSB10	63.9809	64.101	62.5682	52.4839	0.817	0.72	0.514	0.224	0.881273	0.435798	0.629131	0.311111
CAPG	3.85878	3.25784	3.47727	2.6129	0.806	0.735	0.671	0.586	0.911911	0.873323	0.832506	0.797279
VAMP5	2.16985	1.25784	0.159091	0.0322581	0.299	0.2	-0.00328	-0.111	0.668896	33.8415	0.0107344	0.263033
RNF181	1.35115	0.968641	3.22727	2.74194	0.434	0.313	0.483	0.352	0.721198	0.728778	1.1129	1.1246
ST3GAL5	1.28817	0.400697	0	0.0322581	0.481	0.141	-0.0138	0.0204	0.293139	3.47826	0.0271333	0.144681
CHMP3	1.03244	1.04878	1.40909	1.41935	0.306	0.275	0.58	0.381	0.898693	0.656897	1.89542	1.38545
IL1R2	1.44466	0.71777	0.0681818	0.258065	0.327	0.208	0.041	0.0625	0.636086	1.52439	0.125382	0.300481
LIMS1	2.32061	2.96516	0.0681818	0	0.664	0.697	0.0623	-0.00472	1.0497	0.0657931	0.0938253	0.00668139
IL1A	0.0839695	7.84669	10.1136	29.2258	0.0548	0.803	0.906	0.967	14.6533	1.06733	16.5328	1.20423
IL1B	7.9313	172.937	122.114	134.032	0.504	1	1	1	1.98413	1	1.98413	1
IL1RN	9.21183	12.8397	5.38636	14.0323	0.798	0.891	0.635	0.74	1.11654	1.16535	0.795739	0.830527
ACTR3	3.39695	3.24042	3.75	4.22581	0.625	0.578	0.442	0.435	0.9248	0.984163	0.7072	0.752595
DBI	2.64885	2.90592	2.43182	1.58065	0.517	0.489	0.0682	0.0371	0.945841	0.543988	0.131915	0.0758691
UBXN4	1.37405	0.825784	0.386364	0.290323	0.186	0.166	0.105	0.0463	0.892473	0.440952	0.564516	0.278916
HNMT	0.75	1.52613	0.227273		0.433	0.581	0.159		1.3418		0.367206
KYNU	3.17366	5.57143	0	0	0.817	0.954	-0.0129	-0.0182	1.16769	1.41085	0.0153061	0.0183764
ZEB2	3.71565	2.14286	0.0681818	0.0645161	0.786	0.572	0.0565	0.0495	0.727735	0.876106	0.071883	0.0865385
TNFAIP6	1.42366	19.007	0.0227273	0.0322581	0.473	0.958	0.0227	0.0316	2.02537	1.39207	0.0479915	0.0329854
TANK	1.51527	1.81185	0.318182	0.290323	0.426	0.467	0.119	0.019	1.09624	0.159664	0.279343	0.0406852
IFIH1	2.03053	2.12195	0.204545	0.16129	0.419	0.385	-0.0619	-0.0874	0.918854	1.41195	0.114038	0.156127
GCA	1.04008	0.658537			0.452	0.317	-0.00184	-0.00337	0.701327	1.83152	0.00403792	0.0104096
SSB	4.42557	2.91638	0.75	0.419355	0.721	0.55	-0.0225	-0.124	0.762829	5.51111	0.0293734	0.155388
DYNC1I2	1.72328	1.58885	1.34091	1.16129	0.494	0.421	0.15	0.0694	0.852227	0.462667	0.303644	0.164846
CIR1	1.80725	1.20209	0.181818	0.0967742	0.353	0.185	-0.0693	-0.14	0.524079	2.0202	0.140968	0.301075
NFE2L2	1.57252	2.39373	0.772727	0.774194	0.522	0.661	0.457	0.434	1.26628	0.949672	0.875479	0.656581
STAT1	8.16985	5.37979	1.38636	0.935484	0.559	0.192	-0.00797	-0.143	0.34347	17.9423	0.0138623	0.299163
HSPE1	0.507634	0.432056	1.45455	1.19355	-0.0663	0.0177	0.275	0.149	2.26697	0.541818	6.14781	8.41808
SPATS2L	2.01718	2.05575	0.0227273	0.0322581	0.449	0.426	0.0143	0.026	0.948775	1.81818	0.0318486	0.0610329
BZW1	1.05725	1.02091	2.22727	2.51613	0.299	0.285	0.0143	0.00528	0.953177	0.369231	0.0478261	0.0185263
NDUFB3	1.02481	0.898955	0.431818	0.354839	0.296	0.232	0.0728	-0.0969	0.783784	0.363466	0.245946	0.227572
CFLAR	3.39695	8.74564	0.159091	0.935484	0.484	0.838	0.0489	0.289	1.7314	5.91002	0.101033	0.344869
ARPC2	10.8073	8.90244	5.68182	5.35484	0.783	0.692	0.429	0.445	0.88378	1.0373	0.547893	0.643064
SLC11A1	0.908397	0.759582	6.79545	4.16129	0.354	0.331	0.976	0.838	0.935028	0.858607	2.75706	2.53172
CYP27A1	1.04389	0.289199	0	0	0.389	0.151	-0.00184	-0.000674	0.388175	0.366304	0.00468575	0.00442408
EIF4E2	1.01145	0.850174	0.522727	0.354839	0.431	0.321	0.157	0.185	0.74478	1.17834	0.364269	0.576324
LRRFIP1	2.46374	1.65854	0.704545	0.387097	0.433	0.264	0.106	-0.00665	0.6097	0.0557418	0.244804	0.0239812
COPS9	0.80916	0.662021	3.06818	2.35484	0.0571	-0.0254	0.419	0.157	0.235403	0.374702	7.338	8.1811
ARL8B	1.25573	1.47038	0.0227273	0.0322581	0.604	0.624	0.0191	0.0316	1.03311	1.65445	0.0316225	0.050641
ARPC4	1.74618	1.39024	1.95455	1.70968	0.457	0.384	0.299	0.223	0.840263	0.745819	0.654267	0.580729
BRK1	1.37595	1.09756	1.18182	0.806452	0.167	0.104	0.165	0.0577	0.622754	0.349697	0.988024	0.554808
IRAK2	0.242366	1.27178	0.227273	0.903226	0.173	0.596	0.186	0.527	3.44509	2.83333	1.07514	0.884228
UBE2E1	0.696565	1.03136	0.931818	0.806452	0.327	0.438	0.5	0.328	1.33945	0.656	1.52905	0.748858
SLC4A7	0.15458	0.0836237	1.72727	1.45161	0.0987	0.0508	0.292	0.293	0.514691	1.00342	2.95846	5.76772
CMTM6	1.77672	2.9338	0.363636	0.419355	0.494	0.729	0.121	0.123	1.47571	1.01653	0.244939	0.168724
GOLGA4	0.931298	1.21603	0.5	0.129032	0.114	0.245	0.0411	-0.119	2.14912	0.42637	0.360526	0.246377
EIF1B	0.751908	1.88153	1.04545	0.580645	0.182	0.463	0.197	-0.0485	2.54396	0.164966	1.08242	0.0866071
CTNNB1	0.574427	1.14286	0.659091	0.548387	0.284	0.487	0.319	0.275	1.71479	0.862069	1.12324	0.564682
CCR1	5.66031	1.34146	1.68182	0.806452	0.915	0.538	0.725	0.383	0.587978	0.528276	0.79235	0.711896
CCR5	1.25191	0.808362	0.204545	0.193548	0.527	0.382	0.121	0.072	0.724858	0.595041	0.229602	0.188482
CCRL2	0.477099	1.29965	0.454545	1.32258	0.291	0.554	0.317	0.643	1.90378	2.02839	1.08935	1.16065
RHOA	4.6374	3.76655	2.36364	2.48387	0.702	0.584	0.284	0.324	0.831909	1.14085	0.404558	0.554795
GNAI2	1.95992	1.35192	2.15909	1.58065	0.575	0.431	0.524	0.392	0.749565	0.748092	0.911304	0.909513
MANF	1.13168	0.599303	0.363636	0.451613	0.296	0.23	0.198	0.259	0.777027	1.30808	0.668919	1.12609
ALAS1	0.23855	0.12892	0.5	1.83871	0.152	0.0937	0.183	0.251	0.616447	1.37158	1.20395	2.67876
TKT	0.515267	0.320557	0.818182	1.25806	0.149	0.0576	0.336	0.433	0.386577	1.28869	2.25503	7.51736
SELENOK	2.45611	4.62369	3.36364	3.67742	0.456	0.654	0.623	0.568	1.43421	0.911717	1.36623	0.868502
ARF4	0.977099	1.16028	0.318182	0.322581	0.408	0.48	0.235	0.229	1.17647	0.974468	0.57598	0.477083
NFKBIZ	0.307252	4.04181	1.29545	5	0.108	0.754	0.436	0.828	6.98148	1.89908	4.03704	1.09814
CD47	1.15649	0.8223	1.31818	1.41935	0.307	0.261	0.576	0.571	0.850163	0.991319	1.87622	2.18774
ATG3	1.66603	1.3554	0.431818	0.193548	0.56	0.512	0.25	0.119	0.914286	0.476	0.446429	0.232422
CD80	0.637405	1.49477	0.0454545	0	0.357	0.647	0.0322	-0.0128	1.81232	0.221453	0.0901961	0.0190306
COX17	2.33397	2.98258	1.75	1.06452	0.505	0.568	0.171	-0.0102	1.12475	0.0532915	0.338614	0.0173351
HCLS1	1.28626	1.20557	2.5	1.48387	0.212	0.149	0.735	0.409	0.70283	0.556463	3.46698	2.74497
CSTA	0.65458	1.09756			0.33	0.418			1.26667
DTX3L	1.3187	1.04181	0.113636	0.0967742	0.318	0.206	0.0217	-0.064	0.647799	0.427522	0.068239	0.191617
PARP14	3.9542	4.52265	0.431818	0.193548	0.457	0.434	0.0212	-0.0942	0.949672	0.449427	0.0463895	0.15135
MGLL	1.37595	0.770035	0	0	0.532	0.405	-0.00276	-0.00337	0.761278	1.22101	0.00513469	0.00818478
RAB7A	1.70229	1.61672	0.25	0.451613	0.45	0.373	0.208	0.273	0.828889	1.3125	0.462222	0.731903
ATP1B3	1.07252	0.933798	0.318182	0.290323	0.416	0.463	0.145	0.148	1.11298	1.02069	0.348558	0.319654
PLSCR2	0.0019084	0	1.36364	0.967742	0.000222	-0.00175	0.551	0.351	0.470177	0.637024	2481.98	202.571
PLSCR1	4.55153	5.2892			0.569	0.58			1.01933
RNF13	1.66985	1.38328	2	1.67742	0.62	0.563	0.757	0.555	0.908065	0.733157	1.22097	0.98579
SELENOT	1.24809	0.954704	0.613636	0.612903	0.315	0.243	0.151	0.106	0.771429	0.701987	0.479365	0.436214
SSR3	0.891221	0.641115	1.70455	1.16129	0.228	0.173	0.418	0.148	0.758772	0.354067	1.83333	0.855491
CCNL1	0.90458	1.15679	0.340909	0.258065	0.0878	0.0847	0.162	0.104	0.964692	0.641975	1.8451	1.22786
MFSD1	1.35687	0.860627	0	0	0.526	0.457	-0.0092	-0.00674	0.868821	0.732609	0.0168993	0.0143258
SEC62	3.36832	2.01742	1.04545	0.677419	0.409	0.101	-0.101	-0.196	0.246944	1.94059	0.165303	0.397566
FNDC3B	1.53435	2.71777	0.363636	0.387097	0.655	0.809	0.239	0.309	1.23511	1.29289	0.364885	0.381953
AP2M1	1.07634	0.738676	0.159091	0.0967742	0.304	0.176	0.143	0.0853	0.578947	0.596503	0.470395	0.484659
TRA2B	1.12214	1.19164	1.47727	1.3871	0.172	0.175	0.0351	0.0564	1.01744	1.60684	0.20407	0.322286
IL1RAP	0.112595	0.0696864	1.15909	0.806452	0.0837	0.0401	0.566	0.482	0.479092	0.85159	6.76225	12.02
ATP13A3	1.37977	3.80488	0.0454545	0.0322581	0.566	0.83	0.0426	0.0309	1.46643	0.725352	0.075265	0.0372289
WDR1	1.28626	1.26481	1.38636	0.677419	0.473	0.513	0.439	0.307	1.08457	0.699317	0.928118	0.598441
CD38	0.51145	0.616725	0.772727	1.03226	0.0821	0.119	0.318	0.415	1.44945	1.30503	3.87333	3.48739
LAP3	5.27099	4.60279	2.06818	1.77419	0.692	0.527	-0.487	-0.585	0.761561	1.20123	0.292317	0.344726
RBPJ	1.03435	0.439024	0.568182	0.451613	0.183	-0.0924	0.162	0.0693	0.251223	0.427778	0.885246	2.75
RBM47	1.82824	1.49129	0.113636	0.0967742	0.746	0.649	0.0823	0.088	0.869973	1.06926	0.110322	0.135593
CXCL8	37.7824	184.794	248.773	333.613	0.859	0.979	1	0.966	1.1397	0.966	1.16414	0.986721
CXCL1	5.07443	78.3519			0.447	0.778			1.74049
PPBP	3.74237	3.75261			0.142	0.154			1.08451
CXCL5	8.51908	12.5958	151.568	142.903	0.361	0.461	0.997	0.933	1.27701	0.935807	2.76177	2.02386
CXCL3	2.32824	31.0627	18.6818	23.4194	0.414	0.902	0.907	0.902	2.17874	0.994487	2.19082	1
CXCL2	0.80916	18.7038	101.045	144.71	0.267	0.844	0.973	0.966	3.16105	0.992806	3.64419	1.14455
EREG	1.96947	12.0836	0.0454545		0.521	0.874	0.0455		1.67754		0.0873321
AREG	0.0248092	0.442509	1.11364	0.387097	-0.00402	0.0673	0.455	0.161	18.7413	0.353846	115.184	2.39227
CXCL10	22.4656	17.2091	0.5	0.0645161	0.483	0.559	-0.217	-0.404	1.15735	1.86175	0.236641	0.295538
CXCL11	3.77863	2.99652			0.24	0.318			1.325
SCARB2	1.61641	1.01394	0.613636	0.451613	0.577	0.433	0.303	0.276	0.750433	0.910891	0.52513	0.637413
ANTXR2	0.498092	0.571429	1.72727	1.35484	0.303	0.323	0.613	0.545	1.06601	0.88907	2.0231	1.68731
RASGEF1B	0.742366	1.62369	0.977273	2.16129	0.329	0.565	0.33	0.559	1.71733	1.69394	1.00304	0.989381
SPP1	14.813	7.85017	1.11364	5.03226	0.271	0.202	0.159	0.322	0.745387	2.02516	0.586716	1.59406
HERC5	1.31679	0.961672	0.136364	0.0322581	0.262	0.112	0.0435	-0.0333	0.427481	0.302452	0.166031	0.18645
SLC39A8	0.692748	2.76307	0.818182	0.741935	0.305	0.685	0.363	0.355	2.2459	0.977961	1.19016	0.518248
NFKB1	0.791985	5.99652	0.681818	0.967742	0.296	0.88	0.412	0.431	2.97297	1.04612	1.39189	0.489773
UBE2D3	3.03435	3.56794	1.18182	1.09677	0.313	0.36	0.239	0.299	1.15016	1.25105	0.763578	0.830556
LARP7	1.16031	1.1324	0.386364	0.225806	0.297	0.238	0.0744	-0.0808	0.801347	0.342373	0.250505	0.202202
TNIP3	0.583969	3.78746	0.795455	0.935484	0.327	0.756	0.43	0.417	2.31193	0.969767	1.31498	0.551587
ANXA5	10.7939	14.554	5.86364	4.29032	0.946	0.987	0.871	0.797	1.04334	0.91504	0.920719	0.807497
SLC7A11	3.91031	3.57143	0.0227273	0.0645161	0.828	0.738	0.019	0.0624	0.891304	3.28421	0.0229469	0.0845528
TBC1D9	0.0839695	0.229965	0.795455	1.41935	0.0716	0.154	0.356	0.708	2.15084	1.98876	4.97207	4.5974
TLR2	1.83015	2.24042	1.45455	1.29032	0.699	0.788	0.738	0.6	1.12732	0.813008	1.05579	0.761421
RAPGEF2	0.364504	2.5122	0	0	0.247	0.69	-0.00828	-0.0101	2.79352	1.21981	0.031416	0.0142213
DDX60L	1.37786	1.59233			0.346	0.352			1.01734
SPCS3	1.62405	1.28571	0.386364	0.516129	0.575	0.464	0.257	0.356	0.806957	1.38521	0.446957	0.767241
ACSL1	2.07252	4.66899	0	0	0.665	0.843	-0.00276	-0.00606	1.26767	2.19565	0.00411621	0.00708672
MIR3945HG	1.54198	11.1115			0.56	0.943			1.68393
FRG1	1.37595	0.891986	0.727273	0.645161	0.306	0.145	-0.109	-0.167	0.473856	1.53211	0.208015	0.348643
BASP1	0.646947	1.35192	0.977273	0.774194	0.285	0.403	0.364	0.374	1.41404	1.02747	1.27719	0.92804
TARS	0.301527	0.292683	1.18182	1.48387	0.108	0.093	0.169	0.201	0.861111	1.18935	1.56481	2.16129
GPBP1	0.807252	1.36237	0.409091	0.677419	-0.219	-0.182	0.103	0.18	0.83105	1.74757	2.47032	2.98901
IQGAP2	0.971374	1.06272	0.0681818	0.0322581	0.379	0.408	-0.0127	-0.0175	1.07652	1.37795	0.0314045	0.0395034
TBCA	2.53435	2.43902	0.409091	0.419355	0.236	0.117	0.0424	0.0214	0.495763	0.504717	0.179661	0.182906
LHFPL2	1.25763	0.41115	0.454545	0.774194	0.558	0.26	0.287	0.409	0.46595	1.42509	0.514337	1.57308
TMEM167A	1.00191	0.829268	1.02273	0.709677	0.433	0.337	0.282	0.15	0.778291	0.531915	0.65127	0.445104
VCAN	1.62595	0.61324	1.02273	0.806452	0.36	0.239	0.453	0.449	0.663889	0.99117	1.25833	1.87866
GLRX	4.4084	3.4007	1.27273	0.258065	0.575	0.474	0.167	-0.0702	0.824348	0.228367	0.290435	0.114258
CAST	1.04771	0.773519	0.386364	0.451613	0.301	0.156	0.0998	0.159	0.518272	1.59319	0.331561	1.01923
ST8SIA4	1.15458	0.989547	0.0681818	0	0.534	0.473	0.0252	-0.0357	0.885768	0.369565	0.047191	0.0655768
REEP5	1.66221	0.937282	0.75	0.516129	0.427	0.251	0.274	0.261	0.587822	0.952555	0.641686	1.03984
TNFAIP8	1.46756	5.72822	0.272727	0.129032	0.176	0.758	-0.000669	-0.0623	4.30682	93.1241	0.00377246	0.0705869
SNX2	1.14695	0.56446	0.522727	0.225806	0.387	0.164	0.104	-0.00961	0.423773	0.0779906	0.268734	0.0524506
ACSL6	0.00381679	0.00348432	1.04545	1.06452	-0.0379	-0.0344	0.565	0.451	0.907652	0.79823	16.9077	15.1105
CSF2	0	0.097561	1.68182	34	-0.000281	0.0411	0.262	0.671	148.263	2.56107	934.384	16.326
UQCRQ	1.09733	0.933798	1.61364	1.09677	0.1	0.0403	0.333	0.155	0.403	0.465465	3.33	3.84615
UBE2B	1.17748	0.787456	1.02273	1.12903	0.283	0.271	0.224	0.31	0.957597	1.38393	0.791519	1.14391
H2AFY	1.77099	0.745645	0.295455	0.290323	0.608	0.363	0.0858	0.145	0.597039	1.68998	0.141118	0.399449
TGFBI	2.04008	1.27178	0.113636	0.0322581	0.646	0.502	0.0901	0.0323	0.77709	0.358491	0.139474	0.0643426
CYSTM1	2.96947	2.62369	5.63636	5.58065	0.812	0.772	0.707	0.605	0.950739	0.855728	0.87069	0.783679
CD14	8.77863	5.77352	3.90909	2.80645	0.802	0.715	0.838	0.643	0.891521	0.767303	1.04489	0.899301
NDUFA2	1.00573	0.637631	1.54545	1.16129	0.229	0.0622	0.268	0.0135	0.271616	0.0503731	1.17031	0.217042
CSNK1A1	1.17176	0.815331	0.659091	0.516129	0.335	0.297	0.322	0.275	0.886567	0.854037	0.961194	0.925926
CSF1R	1.10687	0.689895	0.795455	0.548387	0.525	0.404	0.409	0.355	0.769524	0.867971	0.779048	0.878713
CD74	13.0573	12.8293	10.1364	3.87097	0.385	0.423	-0.0479	-0.34	1.0987	7.09812	0.0996256	0.30825
TNIP1	1.00573	3.36237	3.79545	3.93548	0.351	0.789	0.757	0.725	2.24786	0.957728	2.1567	0.918885
ATOX1	6.19466	5.49129	2.47727	1.32258	0.835	0.788	0.709	0.438	0.943713	0.617772	0.849102	0.555838
LCP2	1.21374	1.4216	0.0681818	0	0.358	0.52	0.0292	-0.0411	1.45251	0.368941	0.0815642	0.0682498
DUSP1	0.572519	1.48084	0.704545	0.903226	0.355	0.54	0.311	0.443	1.52113	1.42444	0.876056	0.82037
ATP6V0E1	5.05916	3.80488	3.47727	2.32258	0.699	0.472	0.41	0.0978	0.67525	0.238537	0.586552	0.207203
LMAN2	1.02481	0.724739	0.295455	0.16129	0.284	0.187	0.207	0.0692	0.658451	0.3343	0.728873	0.370053
TMED9	1.12023	0.860627	1.04545	0.709677	0.268	0.208	0.146	0.0419	0.776119	0.286986	0.544776	0.201442
CANX	1.28626	1.24042	0.909091	0.774194	0.367	0.395	0.333	0.304	1.07629	0.912913	0.907357	0.76962
SQSTM1	1.84733	1.16376	1.52273	2.83871	0.515	0.441	0.307	0.535	0.856311	1.74267	0.596117	1.21315
MGAT1	1.15458	0.602787	0.0681818	0.0967742	0.458	0.305	0.0284	0.063	0.665939	2.21831	0.0620087	0.206557
SERPINB1	1.74046	2.60976	1.09091	1.25806	0.306	0.43	0.484	0.429	1.40523	0.886364	1.5817	0.997674
SERPINB9	1.66794	5.47387	0	0	0.514	0.9	-0.00092	-0.000674	1.75097	0.732609	0.0017835	0.000747769
NQO2	0.860687	0.675958	1.47727	1.35484	0.405	0.302	0.562	0.435	0.745679	0.774021	1.38765	1.4404
SSR1	0.593511	0.456446	1.43182	1.22581	0.14	0.106	0.349	0.242	0.757143	0.69341	2.49286	2.28302
EDN1	0.028626	0.637631	0.613636	2.48387	0.0108	0.147	0.272	0.612	13.6111	2.25	25.1852	4.16327
CD83	1.35878	7.82578	0.113636	0.290323	0.287	0.793	0.0235	0.0327	2.76307	1.39149	0.0818815	0.0412358
TPMT	0.656489	0.362369	1.54545	1.70968	0.361	0.252	0.522	0.511	0.698061	0.978927	1.44598	2.02778
DEK	1.20038	0.787456	0.5	0.290323	0.344	0.242	0.114	-0.0394	0.703488	0.204357	0.331395	0.122818
RNF144B	0.175573	2.20209	0	0	0.131	0.802	-0.0156	-0.0115	6.12214	0.737179	0.0961776	0.0139394
TDP2	1.73855	0.923345	0.0909091	0.0322581	0.588	0.407	0.0442	-0.0135	0.692177	0.189607	0.0751701	0.031106
C6orf62	2.06298	1.59233			0.481	0.386			0.802495
ABCF1	0.578244	0.672474	1.13636	0.935484	0.137	0.146	0.381	0.234	1.06569	0.614173	2.78102	1.60274
PPP1R18	1.66412	1.91638	0.227273	0.0645161	0.395	0.42	-0.0137	-0.191	1.06329	13.9416	0.0324337	0.238155
TUBB	1.71947	2.02787	0.704545	0.516129	0.281	0.354	0.251	0.0817	1.25979	0.325498	0.893238	0.230791
FLOT1	1.33397	0.937282	0.0681818	0.0645161	0.416	0.397	0.00531	0.0224	0.954327	4.21846	0.0127644	0.0564232
IER3	4.60305	14.3728	1.68182	6.12903	0.77	0.948	0.649	0.901	1.23117	1.38829	0.842857	0.950422
HLA-C	18.1107	21.2474			0.159	0.139			0.874214
HLA-B	54.1679	59.2997			0.547	0.488			0.892139
TNF	0.330153	12.7491	1.29545	11.8065	0.188	0.611	0.513	0.821	3.25	1.60039	2.72872	1.3437
LST1	1.67176	1.94774			0.563	0.507			0.900533
AIF1	5.21756	4.36237	0.840909	0.129032	0.813	0.741	0.409	0.0961	0.911439	0.234963	0.503075	0.12969
CSNK2B	1.41031	1.10105	0.75	0.387097	0.335	0.222	0.217	-0.105	0.662687	0.245902	0.647761	0.243056
CLIC1	6.41794	4.99652	1.70455	1.03226	0.679	0.544	-0.356	-0.409	0.801178	1.14888	0.255931	0.300294
HSPA1A	0.826336	1.18467	0.0227273	0.0645161	0.371	0.44	-0.013	0.0258	1.18598	3.98462	0.0327456	0.0586364
GPSM3	2.28817	2.13937	0	0	0.276	0.189	-0.0212	-0.0115	0.684783	0.542453	0.0665829	0.0542453
HLA-DRA	14.9046	17.5784			0.672	0.767			1.14137
HLA-DRB5	2.33015	2.58188			0.392	0.507			1.29337
HLA-DRB1	2.04008	2.31707			0.391	0.497			1.2711
HLA-DQA2	0.788168	1.05575			0.162	0.233			1.43827
TAP1	3.30916	2.52962	0.931818	0.870968	0.251	0.257	0.0725	0.0551	1.0239	0.76	0.288845	0.214397
HLA-DMA	1.10115	0.689895			0.251	0.247			0.984064
BRD2	0.977099	0.860627	1.43182	1.35484	0.229	0.186	0.361	0.294	0.812227	0.814404	1.57642	1.58065
HLA-DPA1	4.54962	5.41463			0.332	0.433			1.30422
HLA-DPB1	3.26718	3.31359			0.173	0.226			1.30636
TAPBP	1.83969	2.06969	0.613636	0.290323	0.204	0.267	0.0206	-0.163	1.30882	0.470283	0.10098	0.274874
SRSF3	1.36069	1.21603	0.545455	0.354839	0.152	0.152	0.146	0.0147	1	0.100685	0.960526	0.0967105
CDKN1A	2.61069	2.73519	0.840909	2.22581	0.78	0.764	0.498	0.697	0.979487	1.3996	0.638462	0.912304
TREM1	0.732824	0.533101	2.63636	2.25806	0.332	0.26	0.817	0.58	0.783133	0.709914	2.46084	2.23077
CDC5L	0.408397	0.296167	1.22727	0.709677	0.118	0.0335	0.288	-0.00552	0.283898	0.0184591	2.44068	0.123934
PLA2G7	6.05153	2.5122	0.0227273	0	0.902	0.779	-0.00456	-0.0317	0.863636	6.95175	0.00500483	0.0376306
GCLC	0.0763359	0.0243902	1.72727	2.16129	0.0399	0.0109	0.722	0.683	0.273183	0.945983	18.0952	62.6606
COX7A2	3.92366	4.21603	4.77273	3.3871	0.408	0.355	0.597	0.24	0.870098	0.40201	1.46324	0.676056
PNRC1	1.00573	5.48084	0.0227273	0.0322581	0.288	0.814	0.00109	0.0114	2.82639	10.4587	0.00378472	0.0140049
PRDM1	0.687023	0.498258	1.34091	1.70968	0.347	0.184	0.591	0.555	0.530259	0.939086	1.70317	3.0163
CD24	0	0	2.86364	4.19355	-0.0281	-0.0318	0.36	0.416	1.13167	1.15556	14.8114	15.0818
SNX3	1.2042	0.404181	0.431818	0.419355	0.406	0.184	0.244	0.319	0.453202	1.30738	0.600985	1.7337
FOXO3	0.48855	1.01394			0.289	0.481			1.66436
CD164	1.57443	1.31707	0.25	0.903226	-0.106	-0.241	0.222	0.501	2.27358	2.25676	4.09434	4.07884
MARCKS	6.62214	12.4495	1.18182	0.741935	0.806	0.976	0.431	0.393	1.21092	0.911833	0.534739	0.402664
DSE	1.16031	0.878049	0.0454545	0.0322581	0.555	0.436	0.0302	0.0232	0.785586	0.768212	0.0544144	0.053211
ARHGAP18	1.30153	0.407666	0.0454545	0	0.527	0.226	0.0331	-0.0155	0.428843	0.24181	0.0628083	0.0603113
SGK1	0.383588	0.355401	0.386364	3.35484	0.199	0.179	0.154	0.579	0.899497	3.75974	0.773869	3.23464
TNFAIP3	1.25191	6.71429	1.63636	3	0.358	0.817	0.612	0.703	2.28212	1.14869	1.7095	0.860465
DYNLT1	6.14122	5.61324			0.633	0.502			0.793049
SOD2	9.27481	31.5261	12.0909	15.7097	0.929	0.996	0.998	0.966	1.07212	0.967936	1.07427	0.96988
WTAP	0.967557	3.81533	1.11364	1.09677	0.383	0.784	0.45	0.49	2.047	1.08889	1.17493	0.625
MAP3K4	0.320611	2.35192	0	0.0322581	0.145	0.558	-0.011	0.0253	3.84828	4.3	0.0658683	0.0453405
QKI	1.15076	1.16376	0.0227273	0.0645161	0.48	0.436	0.0218	0.0316	0.908333	1.44954	0.0454167	0.0724771
SFT2D1	1.3416	1.40767	0.159091	0.0967742	0.472	0.482	0.0295	0.015	1.02119	0.508475	0.0625	0.0311203
PSMB1	2.08969	1.97909	2.22727	1.80645	0.304	0.248	0.101	0.00511	0.815789	0.0505941	0.332237	0.0206048
ACTB	33.9237	28.3763	35.6136	26.6129	0.757	0.76	0.827	0.777	1.00396	0.939541	1.09247	1.02237
RAC1	2.03626	1.81533	2.40909	1.48387	0.677	0.642	0.696	0.47	0.948301	0.675287	1.02806	0.732087
NDUFA4	2.90076	2.5331	1.36364	0.83871	0.258	0.174	-0.429	-0.566	0.674419	1.31935	0.384409	0.433384
ARL4A	0.20229	0.229965	1.61364	1.41935	0.129	0.152	0.494	0.532	1.17829	1.07692	3.82946	3.5
TWISTNB	0.108779	0.390244	0.5	1.09677	-0.00445	0.0593	0.137	0.215	15.3258	1.56934	32.7865	3.62563
ITGB8	0.635496	1.93031	0.0227273	0	0.264	0.57	0.0227	-0.00202	2.15909	0.0755423	0.0859848	0.00351892
IL6	0.122137	41.5401	11.75	23.0323	0.0592	0.936	0.447	0.51	15.8108	1.14094	7.55068	0.544872
CYCS	0.843511	1.03136	2.15909	1.41935	0.159	0.186	0.47	0.303	1.16981	0.644681	2.95597	1.62903
HNRNPA2B1	3.07443	3.60976	3.59091	2.35484	0.284	0.299	0.107	-0.0158	1.05282	0.113997	0.376761	0.0477919
SNX10	2.84733	4.62021	0.818182	0.935484	0.722	0.867	0.318	0.341	1.20083	1.07233	0.440443	0.39331
SKAP2	0.666031	0.599303	1.20455	0.612903	0.319	0.294	0.623	0.376	0.92163	0.603531	1.95298	1.27891
TAX1BP1	1.30344	1.24042	1.38636	1.06452	0.271	0.27	0.201	0.139	0.99631	0.691542	0.741697	0.514815
NT5C3A	3.37405	4.34495	0.0909091	0.0322581	0.157	0.212	-0.0216	-0.0726	1.35032	3.36111	0.107892	0.203247
RALA	1.30153	0.878049	0.0227273	0.258065	0.423	0.319	-0.0173	0.115	0.754137	8.6474	0.0378059	0.360502
INHBA	1.35687	31.1045	0.181818	0.548387	0.289	0.915	0.0654	0.16	3.16609	2.44648	0.226298	0.174863
PSMA2	1.6813	1.58188	1.81818	1.74194	0.217	0.0951	0.135	-0.0518	0.438249	0.2171	0.62212	0.260695
BLVRA	0.900763	1.09408	0	0	0.374	0.409	-0.0138	-0.0148	1.09358	1.07246	0.0343625	0.0337437
UPP1	1.13359	1.41115	5.09091	4.48387	0.247	0.313	0.953	0.87	1.26721	0.912907	3.8583	2.77955
SEC61G	3.6145	3.44599	7.04545	6.41935	0.562	0.496	0.578	0.523	0.882562	0.904844	1.02847	1.05444
NCF1	3.40649	1.73519	0.0909091	0.16129	0.712	0.638	0.0593	0.0938	0.896067	1.58179	0.0832865	0.147022
RHBDD2	1.06107	0.843206	0.0227273	0.0645161	0.359	0.37	-0.00542	0.0389	1.03064	9.17712	0.014655	0.105135
FGL2	3.82443	1.3101	0.0454545	0.0322581	0.739	0.512	0.0209	0.0267	0.692828	1.27751	0.0282815	0.0521484
PTPN12	1.17939	1.12892	0.454545	0.193548	0.583	0.522	0.315	0.168	0.895369	0.533333	0.540309	0.321839
CD36	0.431298	0.0801394	1.27273	0.677419	0.275	0.0585	0.498	0.323	0.212727	0.648594	1.81091	5.52137
TFPI2	0.0400763	0.324042	0.318182	2.70968	0.00163	0.0087	0.114	0.224	5.33742	1.96491	69.9387	25.7471
SEM1	2.23473	2.14286	4.29545	3.29032	0.446	0.378	0.438	0.148	0.847534	0.3379	0.982063	0.391534
ARPC1B	5.53053	3.5993	0.113636	0.129032	0.75	0.599	0.0964	0.123	0.798667	1.27593	0.128533	0.205342
ATP5MF	1.59351	1.46341	2.11364	1.45161	0.205	0.104	0.0595	-0.168	0.507317	0.424779	0.290244	0.381818
LAMTOR4	1.22901	0.808362	1.27273	1	0.123	-0.0202	0.126	0.0312	0.123623	0.247619	1.02439	3.54455
PILRA	5.04008	5.72822	0.113636	0.0645161	0.872	0.933	0.0672	0.0645	1.06995	0.959821	0.0770642	0.0691318
KMT2E	1.12595	1.79094	1.95455	1.35484	0.0369	0.0999	0.241	0.168	2.70732	0.697095	6.53117	1.68168
NAMPT	3.62595	13.9756	0.25	0.645161	0.782	0.98	0.0734	0.347	1.2532	4.72752	0.0938619	0.354082
IFRD1	0.274809	0.505226	2.52273	3.74194	0.168	0.279	0.642	0.772	1.66071	1.20249	3.82143	2.76703
TFEC	1.16031	1.12195	0.386364	0.258065	0.556	0.542	0.198	0.177	0.97482	0.893939	0.356115	0.326568
CAPZA2	1.94656	1.32404	0.522727	0.483871	0.561	0.396	0.126	0.102	0.705882	0.809524	0.224599	0.257576
ATP6V1F	4.92748	3.4007	1.29545	0.870968	0.813	0.631	0.25	0.0828	0.776138	0.3312	0.307503	0.13122
STMP1	1.05153	0.707317	1.45455	0.774194	0.37	0.213	0.35	0.218	0.575676	0.622857	0.945946	1.02347
MTPN	1.08779	0.982578	0.25	0.0322581	0.318	0.263	0.142	0.000391	0.827044	0.00275352	0.446541	0.00148669
NDUFB2	1.73855	1.59582	0.159091	0.0645161	0.228	0.102	0.105	0.0227	0.447368	0.21619	0.460526	0.222549
CLEC5A	3.37977	1.67247	0.272727	0.0645161	0.541	0.416	0.159	0.0323	0.768946	0.203145	0.2939	0.0776442
ZYX	1.04771	0.404181	1.59091	0.967742	0.426	0.214	0.566	0.421	0.502347	0.743816	1.32864	1.96729
TMEM176B	3.67939	2.43902			0.782	0.753			0.962916
TMEM176A	1.64122	0.954704			0.599	0.451			0.752922
RHEB	1.68321	0.777003	0.136364	0.129032	0.61	0.426	0.0932	0.12	0.698361	1.28755	0.152787	0.28169
INSIG1	0.501908	1.72822	0.295455	0.483871	0.28	0.488	0.129	0.239	1.74286	1.85271	0.460714	0.489754
DNAJB6	2.43321	5.78397	0	0	0.442	0.702	-0.00644	-0.00202	1.58824	0.313665	0.0141576	0.00286103
CSF2RA	1.67748	2.16725	0.0454545		0.686	0.768	0.0455		1.11953		0.0663265
IL3RA	2.24809	2.44599			0.735	0.746			1.01497
CD99	1.98282	1.48084	1.75	0.645161	0.316	0.212	0.525	0.257	0.670886	0.489524	1.66139	1.21226
SMS	0.59542	1.21951	0.113636	0	0.296	0.498	0.0264	-0.064	1.68243	0.414508	0.0891892	0.102236
ACOT9	1.29008	1.21603	0.227273	0.225806	0.568	0.614	0.109	0.127	1.08099	1.16514	0.191901	0.20684
SAT1	22.7252	32.9721	13.1818	32.2581	0.814	0.848	0.568	0.815	1.04177	1.43486	0.697789	0.961085
GK	1.3874	3.4216	0.136364	0.0645161	0.64	0.846	0.112	0.0631	1.32187	0.563393	0.175	0.0745863
CYBB	3.35115	3.46341	0.363636	0.387097	0.806	0.815	0.106	0.136	1.01117	1.28302	0.131514	0.166871
ATP6AP2	1.21756	0.770035	0.931818	1	0.331	0.243	0.423	0.42	0.734139	0.992908	1.27795	1.7284
DDX3X	0.921756	1.13589	0.295455	0.16129	0.305	0.373	0.102	0.00287	1.22295	0.0281373	0.334426	0.00769437
ARAF	0.167939	0.111498	0.931818	1.32258	0.0748	0.0294	0.236	0.323	0.393048	1.36864	3.15508	10.9864
TIMP1	9.34733	8.85017			0.916	0.927			1.01201
RBM3	1.27481	1.34495	3.20455	3.19355	0.128	0.15	-0.0918	-0.272	1.17188	2.96296	0.294608	0.391931
PLP2	1.38359	1.02787	1.31818	0.387097	0.198	0.0904	0.318	0.0882	0.456566	0.277358	1.60606	0.975664
MSN	2.60878	2.52265	3.5	2.58065	0.439	0.387	0.537	0.466	0.881549	0.867784	1.22323	1.20413
COX7B	1.6126	1.64808	1.18182	0.967742	0.181	0.157	-0.26	-0.395	0.867403	1.51923	0.370899	0.417107
PGK1	2.44847	2.27875	5.97727	4	-0.0719	-0.184	0.729	0.608	2.55911	0.834019	12.1391	5.30435
ACSL4	0.959924	1.20906	0.136364	0.0645161	0.517	0.554	0.026	0.00139	1.07157	0.0534615	0.0502901	0.00250903
SLC25A5	0.740458	0.54007	0.909091	1.06452	0.0293	-0.0439	0.339	0.216	0.374893	0.637168	11.57	6.92027
UBE2A	1.03817	0.979094	0.863636	0.645161	0.433	0.427	0.392	0.265	0.986143	0.67602	0.905312	0.620609
STAG2	0.793893	1.16376	0.545455	0.322581	0.179	0.241	0.211	0.076	1.34637	0.36019	1.17877	0.315353
BCAP31	1.27672	0.829268	0.636364	0.774194	0.348	0.216	0.205	0.281	0.62069	1.37073	0.58908	1.30093
FLNA	1.73092	0.515679	0.568182	0.451613	0.625	0.32	0.33	0.23	0.512	0.69697	0.528	0.71875
GDI1	0.505725	0.505226	0.840909	1.09677	0.293	0.257	0.389	0.488	0.877133	1.2545	1.32765	1.89883
DEFB1	0.734733	1.79791			0.2	0.284	0.0682	0.0316	1.42	0.463343	0.341	0.111268
CTSB	25.1279	15.5226	2.54545	4.58065	0.98	0.919	0.732	0.609	0.937755	0.831967	0.746939	0.662677
ASAH1	1.07252	0.818815	0.0909091	0	0.429	0.385	0.0455	-0.0492	0.897436	0.341904	0.106061	0.101779
ATP6V1B2	2.14504	1.50871	0.295455	0.290323	0.72	0.598	0.135	0.226	0.830556	1.67407	0.1875	0.377926
ADAMDEC1	1.12214	1.17073			0.442	0.5			1.13122
BNIP3L	1.48282	1.223	0.431818	0.451613	0.474	0.392	0.0709	0.0686	0.827004	0.96756	0.149578	0.175
IDO1	5.41603	8.89199	0.25	0.580645	0.583	0.839	-0.00577	0.037	1.43911	8.41248	0.00970498	0.0441001
GOLGA7	0.322519	0.327526	2.04545	1.67742	0.135	0.129	0.613	0.556	0.955556	0.907015	4.54074	4.31008
CEBPD	0.167939	0.1777	0.886364	1.54839	0.0946	0.109	0.515	0.54	1.15222	1.04854	5.44397	4.95413
LYN	3.73855	4.05226	4.13636	3.06452	0.839	0.889	0.834	0.714	1.05959	0.856115	0.994041	0.80315
SDCBP	4.51527	4.58537	0.181818	0.129032	0.79	0.836	0.11	0.124	1.05823	1.12727	0.139241	0.148325
RAB2A	1.33206	0.334495	0.613636	0.548387	0.442	0.194	0.147	0.238	0.438914	1.61905	0.332579	1.2268
TRAM1	1.34351	1.02439	0.386364	0.709677	0.233	0.255	0.233	0.289	1.09442	1.24034	1	1.13333
ELOC	1.65458	1.22648	1.27273	0.83871	0.427	0.348	0.277	0.12	0.814988	0.433213	0.648712	0.344828
FABP5	2.04962	0.8223	1.40909	1.35484	0.233	0.128	0.256	0.288	0.549356	1.125	1.09871	2.25
RIPK2	0.958015	1.49129	0.318182	0.129032	0.4	0.624	0.183	0.0644	1.56	0.351913	0.4575	0.103205
NBN	1.01145	3.94077	0.340909	0.322581	0.355	0.785	0.0674	0.0983	2.21127	1.45846	0.189859	0.125223
SDC2	4.49427	1.8885			0.791	0.566			0.71555
RIDA	0.0229008	0.0139373	1.56818	0.870968	-0.00393	-0.00765	0.447	0.331	1.94656	0.740492	115.74	45.268
PABPC1	4.50573	4.93031	15.9545	18.129	-0.786	-0.768	0.298	0.416	0.977099	1.39597	2.37913	2.54167
YWHAZ	3.52481	3.40767	0.272727	0.129032	0.573	0.462	0.0835	0.0417	0.806283	0.499401	0.145724	0.0902597
ZNF706	1.43321	0.905923	0.113636	0.258065	0.377	0.278	0.0506	0.164	0.737401	3.24111	0.134218	0.589928
AZIN1	0.589695	1.37631	0.295455	0.419355	0.301	0.575	0.135	0.152	1.9103	1.12593	0.448505	0.264348
ENY2	1.97901	1.85714	3.75	2.70968	0.498	0.39	0.616	0.521	0.783133	0.845779	1.23695	1.3359
FAM49B	1.50763	0.860627	0.5	0.258065	0.382	0.309	0.286	0.185	0.808901	0.646853	0.748691	0.598706
ASAP1	1.00763	1.37979	0.0909091	0.0645161	0.462	0.541	0.0631	0.0404	1.171	0.640254	0.13658	0.0746765
ST3GAL1	1.58397	1.74564	0.0681818	0.0322581	0.567	0.6	0.0436	0.0323	1.0582	0.740826	0.0768959	0.0538333
LY6E	14.584	4.37631	0.0681818	0.0967742	0.646	0.484	-0.181	-0.175	0.749226	0.966851	0.179563	0.209832
GRINA	1.55725	2.20906	0.25	0.419355	0.564	0.722	0.135	0.159	1.28014	1.17778	0.239362	0.220222
DOCK8	1.08015	0.682927	0.0227273	0.0322581	0.309	0.112	-0.0299	-0.0136	0.36246	0.454849	0.0810738	0.0977011
VLDLR	0.0019084	0	1.31818	0.741935	0.000503	-0.00315	0.591	0.451	0.463031	0.763113	1174.95	145.175
PLGRKT	0.343511	0.38676	1.11364	0.483871	0.157	0.188	0.369	0.0809	1.19745	0.219241	2.35032	0.430319
CD274	0.715649	2.14634	0.772727	1.80645	0.36	0.684	0.325	0.521	1.9	1.60308	0.902778	0.761696
PLIN2	0.580153	0.25784	8.63636	7	0.27	0.136	0.845	0.826	0.503704	0.977515	3.12963	6.07353
DDX58	1.35115	1.29965	0.0909091	0.0322581	0.232	0.16	0.0341	-0.0268	0.689655	0.305587	0.146983	0.125468
DNAJA1	2.5687	3.74564	1.11364	0.741935	0.355	0.404	0.329	0.167	1.13803	0.507599	0.926761	0.413366
B4GALT1	0.578244	1.48432	0.227273	0.354839	0.337	0.597	0.0734	0.135	1.77151	1.83924	0.217804	0.226131
CHMP5	1.66603	1.777	0.954545	0.612903	0.329	0.349	0.47	0.348	1.06079	0.740426	1.42857	0.997135
UBAP1	0.187023	0.170732	1	0.645161	0.105	0.0824	0.495	0.323	0.784762	0.652525	4.71429	3.9199
VCP	0.782443	0.658537	2.06818	1.54839	0.338	0.354	0.614	0.383	1.04734	0.623779	1.81657	1.08192
TLN1	1.71183	1.19164	1.54545	1.22581	0.553	0.403	0.308	0.297	0.728752	0.964286	0.556962	0.736973
GLIPR2	1.20802	1.01742	1.13636	0.967742	0.45	0.403	0.431	0.362	0.895556	0.839907	0.957778	0.898263
CLTA	1.86641	0.278746	0.818182	0.612903	0.53	0.193	0.286	0.19	0.364151	0.664336	0.539623	0.984456
ANXA1	3.79008	2.17073	0.886364	1.22581	0.544	0.268	0.0492	0.0699	0.492647	1.42073	0.0904412	0.260821
OSTF1	1.43511	0.787456	2.63636	1.54839	0.412	0.186	0.457	0.19	0.451456	0.415755	1.10922	1.02151
TLE4	1.42366	1.32753	0.795455	0.451613	0.32	0.25	0.338	0.125	0.78125	0.369822	1.05625	0.5
ISCA1	0.129771	0.0627178	1.22727	0.806452	0.0271	-0.0552	0.41	0.166	0.401455	0.404878	15.1292	5.00725
CTSL	26.4256	19.7979			0.931	0.903			0.969925
NINJ1	4.94847	7.38676	1.43182	1.12903	0.853	0.964	0.648	0.606	1.13013	0.935185	0.759672	0.628631
SEC61B	2.91031	3.79791	4.29545	3.70968	0.349	0.469	0.33	0.225	1.34384	0.681818	0.945559	0.479744
NR4A3	0.259542	1.51916	0	0	0.105	0.45	-0.0046	-0.00337	4.28571	0.732609	0.0402802	0.00737838
ERP44	1.08397	1.1324	0.522727	0.322581	0.375	0.373	0.249	0.185	0.994667	0.742972	0.664	0.495979
ABCA1	2.92748	3.65854	0.159091	0.193548	0.78	0.815	0.153	0.12	1.04487	0.784314	0.196154	0.147239
TXN	22.5324	41.3728	17.8409	15.3871	0.888	0.941	0.979	0.83	1.05968	0.847804	1.10248	0.88204
SLC31A2	1.41412	1.19164	0.272727	0.516129	0.578	0.538	0.179	0.192	0.930796	1.07263	0.309689	0.356877
ATP6V1G1	2.58779	1.65854	2.29545	3	0.274	0.000513	0.157	0.245	0.00187226	1.56051	0.572993	477.583
TNFSF15	0.0019084	0.0418118	0.386364	1.3871	0.00191	0.0206	0.114	0.161	10.7853	1.41228	59.6859	7.81553
TRAF1	0.513359	3.99652	0.136364	0.322581	0.257	0.855	0.0364	0.211	3.32685	5.7967	0.141634	0.246784
GSN	1.16794	0.864111	0.431818	0.0967742	0.355	0.313	0.227	0.0691	0.88169	0.304405	0.639437	0.220767
PSMB7	1.44847	1.3554	1.34091	0.83871	0.392	0.351	0.334	0.191	0.895408	0.571856	0.852041	0.54416
HSPA5	1.69084	1.62718	1.72727	1.77419	0.342	0.401	0.286	0.3	1.17251	1.04895	0.836257	0.74813
ENG	1.0687	0.498258	0	0	0.575	0.31	0	-0.000674	0.53913	#NUM!	0	0.00216478
FNBP1	0.889313	1.30662	0.318182	0.0967742	0.16	0.406	0.00182	-0.181	2.5375	0.497499	0.011375	0.235677
ASS1	0.0019084	0	1.61364	1.19355	0.00191	-0.00035	0.621	0.463	0.1341	0.745572	325.131	1324.86
SLC2A6	0.475191	2.26132	0.25	0.548387	0.286	0.772	0.181	0.387	2.6993	2.13812	0.632867	0.501295
FCN1	1.89122	1.33449	0.136364	0.0322581	0.562	0.472	0.114	0.0323	0.839858	0.283333	0.202847	0.0684322
TUBB4B	1.02481	0.735192	0.318182	0.258065	0.389	0.314	0.188	0.191	0.807198	1.01596	0.48329	0.60828
IFITM3	22.9599	24.3136	0.386364	0.0322581	0.848	0.863	-0.49	-0.373	1.01769	0.761224	0.268053	0.231821
RNH1	1.67557	1.19164	0.0227273	0.0322581	0.407	0.324	0.00874	0.0129	0.796069	1.47597	0.0214742	0.0398148
IRF7	2.56679	1.27875	0.0454545	0	0.204	0.383	0.0206	-0.031	1.87745	0.375303	0.10098	0.0696629
TALDO1	6.37023	4.64808	5.93182	4.19355	0.833	0.772	0.902	0.686	0.926771	0.760532	1.08283	0.888601
CTSD	6.97519	6.55749	0.409091	0.0967742	0.799	0.785	0.246	0.0616	0.982478	0.250407	0.307885	0.0784713
RHOG	2.67557	2.6899	0.863636	0.806452	0.578	0.538	0.341	0.33	0.930796	0.967742	0.589965	0.613383
TPP1	1.18893	1.32056	0.204545	0.16129	0.45	0.479	0.131	0.0752	1.06444	0.574046	0.291111	0.156994
MRPL17	0.177481	0.108014	1.04545	0.903226	-0.0295	-0.0574	0.392	0.293	1.94576	0.747449	15.2881	7.10453
ADM	0.685115	1.93031	1.06818	1.58065	0.397	0.614	0.318	0.256	1.5466	0.805031	0.801008	0.416938
EIF4G2	1.83206	1.5784	3.06818	2.90323	0.373	0.279	0.294	0.373	0.747989	1.26871	0.788204	1.33692
PSMA1	1.45802	1.42509	1.38636	0.870968	0.335	0.383	0.258	0.00517	1.14328	0.0200388	0.770149	0.0134987
SAA2	0	0	261	311.484	-0.000281	-0.00035	0.558	0.671	1.24555	1.20251	1987.77	1919.14
LDHA	1.42366	1.03484	6.61364	5.19355	-0.266	-0.366	0.686	0.497	1.37594	0.72449	4.57895	3.35792
ARL14EP	0.173664	0.111498	1.18182	0.903226	0.0446	-0.0291	0.407	0.261	0.283074	0.641278	9.12556	10.9691
CD44	5.91221	10.7317	0.659091	0.967742	0.628	0.844	0.312	0.431	1.34395	1.38141	0.496815	0.510664
CD82	0.54771	0.794425	13.6591	9.48387	0.238	0.345	0.926	0.895	1.44958	0.966523	3.89076	2.5942
ACP2	1.18702	0.783972	0.0454545	0	0.516	0.387	0.0455	-0.000674	0.75	0.014387	0.0881783	0.00173556
LPXN	1.82443	2.13937	0.0454545	0	0.484	0.534	-0.0233	-0.0849	1.10331	3.64378	0.0439126	0.120631
MPEG1	1.99618	0.97561	0.545455	0.774194	0.699	0.474	0.251	0.267	0.678112	1.06375	0.359084	0.563291
MS4A7	3.54198	10.4355		0.0322581	0.781	0.972		0.0302	1.24456			0.03107
SLC15A3	0.656489	1.10105	0.0227273	0.0645161	0.415	0.553	0.0051	0.0527	1.33253	10.3333	0.0122892	0.0952984
TMEM258	1.97519	1.86411	2.65909	2.35484	0.053	-0.0596	0.377	0.154	0.346109	0.408488	7.11321	4.58389
FTH1	164.471	59.1115	83.6591	71.129	0.961	0.986	0.956	0.903	1.02601	0.944561	0.994797	0.915822
AHNAK	1.15649	0.567944	3.40909	2.3871	0.458	0.257	0.675	0.553	0.561135	0.819259	1.4738	2.15175
SLC3A2	1.75	0.930314	0.204545	0.129032	0.416	0.337	0.137	0.0746	0.810096	0.544526	0.329327	0.221365
COX8A	2.28626	2.23345	1.68182	1.3871	0.395	0.332	-0.0525	-0.199	0.840506	3.79048	0.105	0.272603
FERMT3	2.09924	1.40767	1.04545	0.677419	0.639	0.561	0.504	0.33	0.877934	0.654762	0.788732	0.588235
FKBP2	1.60115	1.41463	0.75	1.06452	0.408	0.361	0.253	0.368	0.884804	1.45455	0.620098	1.01939
PRDX5	0.217557	0.233449	15.8409	12.6129	-0.109	-0.104	0.996	0.885	0.954128	0.888554	11.1376	10.5096
NEAT1	10.5038	9.5784			0.622	0.365			0.586817
CFL1	9.91412	8.00697	10.5	7.87097	0.633	0.474	0.527	0.322	0.748815	0.611006	0.832543	0.679325
PPP1CA	1.53244	0.961672	1.40909	1.03226	0.345	0.2	0.184	0.0654	0.57971	0.355435	0.533333	0.327
GSTP1	3.58206	2.75958	0.136364	0	0.573	0.504	0.0402	-0.0296	0.879581	0.297787	0.0701571	0.0525568
LAMTOR1	1.02672	0.480836	1.11364	0.935484	0.308	0.198	0.386	0.354	0.642857	0.917098	1.25325	1.78788
UCP2	1.84351	1.32404	0.704545	1	0.458	0.384	0.259	0.328	0.838428	1.26641	0.565502	0.854167
SPCS2	1.66221	1.75261	1.34091	1.06452	0.187	0.186	0.214	0.0528	0.994652	0.246729	1.14439	0.283871
PICALM	0.580153	0.515679	2.34091	1.74194	0.336	0.319	0.768	0.674	0.949405	0.877604	2.28571	2.11285
CTSC	4.38359	4.62369	1.61364	1.41935	0.629	0.616	0.587	0.419	0.979332	0.713799	0.933227	0.680195
BIRC3	1.12786	4.43206	1.63636	3.6129	0.152	0.553	0.191	0.503	3.63816	2.63351	1.25658	0.909584
TMEM123	3.51908	3.09408			0.292	0.447			1.53082
MMP1	0.0019084	0.139373	13.7727	13.2258	0.00191	0.0101	0.884	0.677	5.28796	0.765837	462.827	67.0297
MMP12	0.0019084		40	21.4516	0.00191		0.721	0.708		0.981969	377.487
CASP4	2.41794	4.1324	0.431818	0.612903	0.312	0.488	0.301	0.413	1.5641	1.37209	0.964744	0.846311
CASP1	1.4084	2.63415			0.211	0.406			1.92417
CARD16	2.26527	4.5993			0.264	0.499			1.89015
IL10RA	1.5	1.80488	0.0227273	0	0.501	0.616	0.019	-0.00606	1.22954	0.19473	0.0379242	0.00964784
HSPA8	2.15458	1.91289	6.20455	6.35484	-0.196	-0.267	0.332	0.209	1.36224	0.629518	3.69388	2.78277
APLP2	1.90076	0.867596	0.545455	0.580645	0.626	0.448	0.366	0.386	0.715655	1.05464	0.584665	0.861607
KLF6	6.66412	9.10801	0.704545	0.645161	0.796	0.855	0.346	0.282	1.07412	0.815029	0.434673	0.329825
PFKFB3	0.826336	2.40767	0.204545	0.0967742	0.309	0.687	0.139	0.0502	2.2233	0.361151	0.449838	0.0730713
OPTN	1.37977	1.79791	0.636364	1.09677	0.332	0.414	0.294	0.409	1.24699	1.39116	0.885542	0.987923
VIM	16.1679	15.0105	8.77273	4.51613	0.882	0.935	0.82	0.648	1.06009	0.790244	0.929705	0.693048
ABI1	0.921756	1.12195	0.113636	0.0967742	0.376	0.448	0.037	0.0555	1.19149	1.5	0.0984043	0.123884
MAP3K8	0.435115	2.57143	0.704545	0.580645	0.268	0.658	0.429	0.385	2.45522	0.897436	1.60075	0.585106
KIF5B	1.05153	0.484321	0.522727	0.354839	0.373	0.26	0.216	0.225	0.697051	1.04167	0.579088	0.865385
ITGB1	1.17557	0.97561	1.5	1.41935	0.346	0.308	0.546	0.564	0.890173	1.03297	1.57803	1.83117
CREM	1.37786	3.15679	0.181818	0	0.151	0.279	0.109	-0.0411	1.84768	0.214958	0.721854	0.113787
NCOA4	1.46756	2.51568	0.0227273	0.0645161	0.551	0.718	-0.0454	-0.00165	1.30309	0.0363436	0.0707385	0.00228754
ARID5B	1.09542	1.98258	1.04545	0.935484	0.225	0.399	0.223	0.154	1.77333	0.690583	0.991111	0.385965
SRGN	27.4256	40.4634	31.0909	22.9032	0.954	0.976	0.477	0.301	1.02306	0.631027	0.5	0.308402
HK1	0.274809	0.132404	1.36364	0.935484	0.133	0.0646	0.569	0.391	0.485714	0.68717	4.2782	6.05263
PSAP	8.95229	10.9408	1.40909	0.870968	0.889	0.915	0.557	0.346	1.02925	0.621185	0.626547	0.378142
PLAU	0.229008	0.108014	3.06818	4.80645	0.176	0.0752	0.811	0.738	0.427273	0.909988	4.60795	9.81383
ANXA11	1.10305	0.554007	0.295455	0.0967742	0.356	0.231	0.134	-0.00956	0.648876	0.0624347	0.376404	0.0382217
GHITM	1.05153	0.878049	0.545455	0.225806	0.195	0.127	0.111	-0.0139	0.651282	0.100144	0.569231	0.0897933
ANKRD1	0.900763	1.49129			0.121	0.152			1.2562
PIK3AP1	0.85687	1.83624	0.454545	0.225806	0.388	0.669	0.255	0.159	1.72423	0.623529	0.657216	0.237668
PGAM1	1.30534	0.919861	2.47727	1.3871	0.267	0.204	0.454	0.223	0.764045	0.491189	1.70037	1.09314
BLOC1S2	1.59542	0.620209	0.318182	0.225806	0.516	0.229	0.21	0.109	0.443798	0.519048	0.406977	0.475983
NFKB2	0.290076	1.30662	0.454545	0.83871	0.151	0.513	0.285	0.372	3.39735	1.30526	1.88742	0.725146
ATP5MD	2.37023	2.27875	2.65909	2.41935	0.285	0.183	0.221	0.00956	0.642105	0.0432579	0.775439	0.0522404
GSTO1	4.16412	3.89199	0.159091	0.290323	0.743	0.715	0.0917	0.19	0.962315	2.07197	0.123419	0.265734
ACSL5	0.229008	0.672474	1.86364	1.80645	0.144	0.372	0.437	0.424	2.58333	0.970252	3.03472	1.13978
PTPRE	5.58588	3.65854	0.681818	0.83871	0.865	0.748	0.284	0.348	0.86474	1.22535	0.328324	0.465241
ADAM8	0.246183	0.156794	1.5	1.03226	0.129	0.0954	0.698	0.543	0.739535	0.777937	5.41085	5.69182
CD9	0.561069	0.261324	3.25	3.29032	0.26	0.138	0.785	0.757	0.530769	0.964331	3.01923	5.48551
GAPDH	11.9752	8.95122	13.4091	10.1613	-0.0613	-0.32	0.635	0.494	5.22023	0.777953	12.3589	3.54375
PTPN6	1.27099	0.972125	0.613636	0.645161	0.428	0.388	0.0944	0.093	0.906542	0.985169	0.220561	0.239691
SLC2A3	0.698473	0.648084	5.54545	8.67742	0.248	0.116	0.785	0.898	0.467742	1.14395	3.16532	7.74138
C3AR1	1.51145	1.50523	0		0.567	0.591	-0.00184		1.04233		0.00322422
CLEC4A	1.29198	0.543554	0.181818	0.16129	0.553	0.335	0.136	0.0645	0.605787	0.474265	0.245931	0.192537
CLEC4E	3.55725	6.83275	0.0227273	0.0967742	0.829	0.925	0.0227	0.0968	1.1158	4.26432	0.0273824	0.104649
CLEC7A	1.62214	0.996516			0.63	0.484			0.768254
OLR1	2.27863	3.16725		0.129032	0.602	0.635		0.0323	1.05482			0.0508661
EMP1	4.09733	1.90941	0.363636	0.0645161	0.847	0.572	0.288	0.0282	0.675325	0.0979167	0.340024	0.0493007
H2AFJ	0.442748	0.278746	1.65909	1.87097	0.236	0.129	0.406	0.395	0.54661	0.972906	1.72034	3.06202
TUBA1B	5.3874	3.18118	11.75	9.64516	0.755	0.537	0.782	0.782	0.711258	1	1.03576	1.45624
TUBA1A	1.88168	0.585366	0.272727	0.258065	0.507	0.226	0.0431	0.0679	0.445759	1.57541	0.0850099	0.300442
TUBA1C	2.57061	0.954704	2.27273	0.419355	0.73	0.414	0.353	0.221	0.567123	0.626062	0.483562	0.533816
TMBIM6	4.0687	4.17073	6.88636	5.32258	0.458	0.44	0.633	0.519	0.960699	0.819905	1.3821	1.17955
DAZAP2	1.86832	1.70732	0.977273	0.967742	0.378	0.232	0.29	0.224	0.613757	0.772414	0.767196	0.965517
PRR13	1.8874	1.40767	0.909091	0.516129	0.361	0.25	0.342	0.168	0.692521	0.491228	0.947368	0.672
GPR84	0.162214	0.655052	1.15909	3.16129	0.124	0.351	0.523	0.773	2.83065	1.47801	4.21774	2.20228
BLOC1S1	1.77099	1.41463	0.659091	0.677419	0.446	0.34	0.156	0.16	0.762332	1.02564	0.349776	0.470588
CD63	14.4485	12.1463	9.40909	7.70968	0.964	0.925	0.982	0.807	0.959544	0.821792	1.01867	0.872432
ORMDL2	1.10496	0.881533	0.386364	0.193548	0.485	0.417	0.114	-0.0222	0.859794	0.140152	0.235052	0.0481144
MMP19	1.90267	3.48432	0.613636	0.0967742	0.651	0.716	0.2	0.0968	1.09985	0.484	0.30722	0.135196
MYL6	17.6469	15.5122	17.8864	12.7742	0.869	0.791	0.577	0.303	0.910242	0.52513	0.663982	0.383059
IL23A	0.00572519	4.77003	0.204545	1.77419	-0.0131	0.294	0.0649	0.202	24.4427	3.11248	6.9542	0.687075
STAT2	1.01336	1.23693	0.0454545	0.0645161	0.296	0.335	0.00422	0.0196	1.13176	4.64455	0.0142568	0.0585075
CTDSP2	0.263359	0.111498	1.06818	0.548387	0.129	0.04	0.304	0.246	0.310078	0.809211	2.35659	6.15
USP15	1.41985	1.40767	1.81818	1.58065	0.153	0.0324	0.455	0.339	0.211765	0.745055	2.97386	10.463
TMBIM4	2.27863	1.94774	5.90909	4.90323	0.457	0.346	0.671	0.513	0.757112	0.764531	1.46827	1.48266
RAP1B	1.89504	4.41812	0.727273	0.516129	0.299	0.654	0.228	0.142	2.18729	0.622807	0.762542	0.217125
CPM	0.246183	1.10105	0	0	0.155	0.313	-0.0046	-0.00404	2.01935	0.878261	0.0280146	0.0125825
LYZ	13.2443	7.13589	0.795455	0.16129	0.871	0.832	0.135	0.0639	0.955224	0.473333	0.154994	0.0768029
DUSP6	3.57634	1.46341	1.95455	1.09677	0.821	0.571	0.704	0.546	0.695493	0.775568	0.857491	0.956217
ATP2B1	0.570611	4.21254	0.227273	0.451613	0.223	0.801	0.156	0.194	3.59193	1.24359	0.699552	0.242197
BTG1	1.03817	3.68293	7.20455	6.19355	-0.0107	0.507	0.715	0.561	49.3832	0.784615	68.8224	1.10651
UBE2N	0.587786	0.571429	1.13636	0.935484	0.124	0.111	0.349	0.345	0.895161	0.988539	2.81452	3.10811
SLC25A3	1.42366	1.18815	0.590909	0.419355	0.0426	0.0335	0.291	0.171	0.786385	0.587629	6.83099	5.10448
DRAM1	0.732824	2.28223	0.0681818	0.129032	0.386	0.741	0.0654	0.0932	1.91969	1.42508	0.16943	0.125776
HSP90B1	3.10687	2.71777	3.11364	1.58065	0.455	0.367	0.497	0.262	0.806593	0.527163	1.09231	0.713896
TXNRD1	1.56298	1.08711	12.6591	9.41935	0.519	0.437	0.973	0.936	0.842004	0.961973	1.87476	2.14188
CKAP4	1.17939	0.630662	0.0454545	0	0.552	0.34	0.0191	-0.0027	0.615942	0.110204	0.0346014	0.00781702
ATP2A2	0.532443	0.494774	1.79545	1.80645	0.296	0.286	0.637	0.681	0.966216	1.06907	2.15203	2.38112
ARPC3	7.94466	6.87805	4.29545	3	0.703	0.6	0.0127	-0.334	0.853485	0.490671	0.0180654	0.263407
VPS29	1.48092	1.29268	0.727273	0.387097	0.483	0.422	0.286	0.0611	0.873706	0.213636	0.592133	0.144787
OAS1	5.21565	4.0453			0.348	0.14			0.402299
OAS3	3.26145	2.75261			0.409	0.378			0.924205
OAS2	2.17557	2.18118	0	0	0.203	0.142	-0.0046	-0.00337	0.699507	0.732609	0.0216777	0.022657
TAOK3	1.20038	1.6899	0.25	0.290323	0.322	0.479	0.0536	0.105	1.48758	1.95896	0.16646	0.219207
DYNLL1	4.8645	2.81533	2.09091	0.83871	0.77	0.604	0.51	0.158	0.784416	0.309804	0.662338	0.261589
OASL	3.29198	3.32056		0	0.254	0.17		-0.000674	0.669291			0.00393352
RSRC2	0.868321	0.996516	1.13636	0.645161	0.129	0.12	0.222	0.0611	0.930233	0.275225	1.72093	0.509167
RILPL2	0.881679	1.5784	0.954545	1.25806	0.372	0.581	0.254	0.434	1.56183	1.70866	0.682796	0.746988
TMED2	1.0229	0.818815	0.75	0.548387	0.182	0.162	0.385	0.201	0.89011	0.522078	2.11538	1.24074
UBC	4.48473	5.78397	3.06818	2.93548	0.0336	0.0864	0.153	0.156	2.57143	1.01961	4.55357	1.80556
RAN	1.39885	1.07666	2.04545	2.35484	0.0145	-0.0832	0.317	0.198	0.459923	0.624606	21.8621	4.37981
SAP18	2.10305	1.82927	1.75	1.3871	0.262	0.112	0.029	-0.186	0.427481	0.46384	0.110687	0.384298
POMP	2.96565	3.03484	5.56818	4.32258	0.445	0.398	0.508	0.319	0.894382	0.627953	1.14157	0.801508
LACC1	1.27481	0.731707	0	0	0.585	0.389	-0.00092	-0.00135	0.664957	1.46739	0.00156772	0.00344652
LCP1	2.51527	3.04181	8.52273	5.80645	0.473	0.533	0.718	0.531	1.12685	0.739554	1.51797	0.996248
ITM2B	3.1126	2.27875	0.522727	0.290323	0.588	0.485	0.198	0.0752	0.82483	0.379798	0.336735	0.155052
RCBTB2	1.41031	0.456446	0.0681818	0	0.534	0.227	0.0477	-0.0121	0.425094	0.168289	0.0893258	0.0481688
KCTD12	1.03626	0.25784	0	0	0.505	0.161	-0.00092	-0.00135	0.318812	1.46739	0.00181517	0.00824679
ACOD1	0.664122	2.9547	0.0681818	0.16129	0.265	0.638	0.0682	0.0968	2.40755	1.41935	0.257358	0.151724
GPR183	1.07634	3.37631	0.227273	0.0967742	0.179	0.261	-0.15	-0.213	1.4581	1.42	0.313152	0.310044
TNFSF13B	6.65267	4.39373	0.136364	0.16129	0.742	0.581	0.131	0.157	0.783019	1.19847	0.17655	0.270224
LAMP1	0.578244	0.547038	1.31818	1.90323	0.304	0.235	0.589	0.689	0.773026	1.16978	1.9375	2.93191
PNP	0.29771	0.198606	18.3182	17.5161	0.187	0.122	0.919	0.84	0.652406	0.914037	4.91444	6.88525
DAD1	1.49237	1.18815	2.22727	1.45161	0.215	0.137	0.386	0.0983	0.637209	0.254663	1.79535	0.717518
SLC7A7	1.09542	1.16376	0.363636	0.322581	0.525	0.593	0.272	0.245	1.12952	0.900735	0.518095	0.413153
MMP14	1.90649	2.79094	2.88636	2.41935	0.682	0.704	0.748	0.644	1.03226	0.860963	1.09677	0.914773
PSMB5	0.503817	0.310105	1.06818	0.322581	0.208	0.12	0.416	0.163	0.576923	0.391827	2	1.35833
PSME2	5.16031	5	1.22727	0.870968	0.465	0.418	-0.233	-0.417	0.898925	1.7897	0.250269	0.333067
NEDD8	1.50954	1.18815	1.09091	0.709677	0.13	-0.0135	0.158	-0.0311	0.0859873	0.141235	1.21538	2.3037
SPTSSA	0.192748	0.10453	1.97727	3.09677	0.125	0.0656	0.698	0.631	0.5248	0.904011	5.584	9.6189
BAZ1A	2.02863	1.65157	1.29545	2.06452	0.201	0.315	0.478	0.64	1.56716	1.33891	2.37811	2.03175
FAM177A1	0.969466	0.857143	1.15909	0.806452	0.304	0.333	0.545	0.413	1.09539	0.757798	1.79276	1.24024
PSMA6	0.349237	0.8223	1.72727	1.3871	0.187	0.397	0.259	0.214	2.12299	0.826255	1.38503	0.539043
NFKBIA	2.22901	9.2439	4.20455	6.83871	0.617	0.913	0.731	0.838	1.47974	1.14637	1.18476	0.917853
GCH1	1.06107	1.91289	0.181818	0.129032	0.392	0.623	0.179	0.0948	1.58929	0.529609	0.456633	0.152167
LGALS3	7.65649	6.8885	2.43182	3.51613	0.919	0.927	0.289	0.123	1.00871	0.425606	0.314472	0.132686
PSMA3	1.36832	1.18815	0.818182	0.387097	0.187	0.122	0.105	-0.149	0.652406	0.369727	0.561497	0.354762
HIF1A	0.765267	2.43206	1.97727	2.51613	0.171	0.526	0.598	0.655	3.07602	1.09532	3.49708	1.24525
ARG2	0.00381679	0.00696864	0.886364	1.54839	0.00325	0.00348	0.473	0.641	1.07077	1.35518	145.538	184.195
SUSD6	0.757634	1.24042	0.295455	0.225806	0.409	0.566	0.217	0.161	1.38386	0.741935	0.530562	0.284452
NUMB	0.545802	1.00697	0.409091	0.0645161	0.276	0.477	0.247	0.0511	1.72826	0.206883	0.894928	0.107128
NPC2	8.1813	5.92334	1.88636	1.67742	0.918	0.825	0.633	0.52	0.898693	0.821485	0.689542	0.630303
PSMC1	2.32443	2.24739	1.84091	1.41935	0.592	0.521	0.329	0.144	0.880068	0.43769	0.555743	0.276392
CALM1	10.1221	4.27178	4.75	7.16129	0.788	0.636	0.749	0.854	0.807107	1.14019	0.950508	1.34277
NDUFB1	1.54198	1.33101	2.45455	2	0.143	0.0637	0.325	0.158	0.445455	0.486154	2.27273	2.48038
LGMN	1.32824	0.595819	1.25	1.16129	0.241	0.15	0.0865	-0.0789	0.622407	0.322964	0.358921	0.256335
IFI27	9.41412	9.44948	0.0681818	0	0.296	0.265	0.0109	-0.0559	0.89527	0.455583	0.0368243	0.148355
SERPINA1	2.28817	3.54355			0.632	0.77			1.21835
WARS	1.57824	2.67944	1.79545	1.06452	0.477	0.636	-0.314	-0.477	1.33333	1.51911	0.284163	0.3
HSP90AA1	8.82252	9.26829	6.18182	6.03226	0.61	0.529	0.406	0.291	0.867213	0.716749	0.665574	0.550095
TNFAIP2	1.25573	9.22648	0.0227273	0.0322581	0.572	0.953	0.0227	0.0323	1.66608	1.42291	0.0396853	0.033893
EIF5	2.10305	1.22648	1.81818	1.70968	0.389	0.39	0.493	0.425	1.00257	0.862069	1.26735	1.08974
NOP10	1.8416	1.58885	0.590909	0.741935	0.358	0.325	0.081	0.062	0.907821	0.765432	0.226257	0.190769
THBS1	13.7786	18.7387	9.13636	2	0.81	0.815	0.702	0.387	1.00617	0.551282	0.866667	0.474847
EHD4	0.755725	0.404181	1.06818	0.709677	0.29	0.198	0.565	0.447	0.682759	0.79115	1.94828	2.25758
PDIA3	1.70611	1.16376	0.818182	0.612903	0.457	0.431	0.422	0.251	0.943107	0.594787	0.923414	0.582367
SERF2	14.0534	12.6098	4.43182	3.41935	0.8	0.618	-0.488	-0.616	0.7725	1.2623	0.274775	0.332973
B2M	199.746	197.882	33.1364	28.4839	0.78	0.654	-0.841	-0.896	0.838462	1.0654	0.341592	0.366312
C15orf48	33.2576	57.2962			0.97	0.999			1.0299
SQOR	2.65458	2.26481	0.136364	0.0967742	0.662	0.562	-0.0151	-0.029	0.848943	1.92053	0.0218145	0.0467742
SPPL2A	1.21565	1.28223	0.340909	0.387097	0.55	0.539	0.259	0.27	0.98	1.04247	0.470909	0.500928
DMXL2	1.7271	2.39024	0.204545	0.322581	0.719	0.831	0.114	0.161	1.15577	1.41228	0.158554	0.193742
AQP9	0.278626	1.32753	0.181818	0.193548	0.198	0.551	0.182	0.129	2.78283	0.708791	0.919192	0.23412
ANXA2	11.437	9.4007	11	11.0968	0.948	0.932	0.959	0.934	0.983122	0.973931	1.0116	1.00215
RPS27L	2.80725	1.55052	0.886364	0.612903	0.354	0.107	-0.0382	-0.157	0.30226	4.10995	0.0887546	0.372922
PPIB	2.51908	2.26829	3.77273	3	0.2	0.216	0.0539	-0.211	1.08	0.44337	0.2695	0.330721
OAZ2	1.18893	2.86411	0.340909	0.290323	0.462	0.72	0.188	0.0867	1.55844	0.46117	0.406926	0.120417
RAB11A	0.763359	0.679443	2.61364	2.03226	0.284	0.204	0.825	0.619	0.71831	0.750303	2.90493	3.03431
PKM	5.74046	4.50523	4.13636	2.32258	0.557	0.436	0.577	0.289	0.782765	0.500867	1.03591	0.662844
PML	1.05153	1.03136	0.113636	0.0967742	0.403	0.381	-0.13	-0.154	0.945409	1.18462	0.196078	0.223512
PSMA4	2.66985	2.75958	0.909091	0.709677	0.437	0.439	0.13	0.1	1.00458	0.769231	0.297483	0.22779
MORF4L1	1.94466	1.76307	1.11364	0.870968	0.233	0.131	0.245	0.183	0.562232	0.746939	1.0515	1.39695
CTSH	3.00573	2.8223	0.590909	0.806452	0.65	0.693	0.194	0.137	1.06615	0.706186	0.298462	0.197691
BCL2A1	0.650763	9.37979	10.6591	16.5161	0.174	0.858	0.854	0.93	4.93103	1.08899	4.90805	1.08392
AKAP13	1.14504	1.02091	0.840909	0.774194	0.047	-0.0624	0.309	0.357	0.363213	1.15534	6.57447	7.72115
ANPEP	2.69275	2.4216			0.798	0.75			0.93985
IQGAP1	2.54389	2.55052	0.863636	0.677419	0.656	0.615	0.303	0.288	0.9375	0.950495	0.46189	0.468293
SELENOS	1.75954	1.31707	0.727273	0.548387	0.497	0.443	0.292	0.305	0.891348	1.04452	0.587525	0.688488
AMDHD2	0.110687	0.0209059	1.5	1.09677	0.0658	0.0127	0.466	0.373	0.193009	0.800429	7.08207	29.3701
MEFV	0.0992366	0.28223	0.318182	1	0.0848	0.212	0.226	0.643	2.5	2.84513	2.66509	3.03302
CARHSP1	0.103053	0.0662021	1.06818	1.09677	-0.0245	-0.0546	0.237	0.108	2.22857	0.455696	11.6735	3.97802
LITAF	1.21374	3.52613	0.75	1.12903	0.157	0.473	0.391	0.681	3.01274	1.74169	2.49045	1.43975
IGSF6	3.13931	3.89895	0.0681818	0.193548	0.769	0.847	0.0682	0.161	1.10143	2.3607	0.0886866	0.190083
IL27	0.566794	1.12544	0.363636	0.548387	0.276	0.403	0.204	0.225	1.46014	1.10294	0.73913	0.558313
TMEM219	1.21756	0.794425	0.386364	0.258065	0.396	0.253	0.205	0.127	0.638889	0.619512	0.517677	0.501976
ALDOA	0.402672	0.320557	4.81818	3.19355	0.194	0.169	0.589	0.36	0.871134	0.611205	3.03608	2.13018
PPP4C	1.20802	0.41115	0.295455	0.16129	0.383	0.238	0.183	0.0731	0.62141	0.399454	0.477807	0.307143
FUS	1.17939	1.08014	0.863636	0.709677	0.00193	-0.0284	0.188	0.17	0.483569	0.904255	97.4093	7.98592
PYCARD	0.545802	0.0348432	1.59091	0.580645	0.224	0.00672	0.597	0.209	0.03	0.350084	2.66518	31.1012
ITGAX	1.02672	0.912892			0.509	0.454			0.891945
ZNF267	0.791985	1.03484			0.314	0.288			0.917197
MT2A	56.4237	63.2334	85.4545	166	0.681	0.743	0.913	0.886	1.09104	0.970427	1.34068	1.19246
MT1E	3.31489	3.99652	0.75	0.741935	0.595	0.672	0.182	0.164	1.12941	0.901099	0.305882	0.244048
MT1M	4.44084	3.62718			0.593	0.493			0.831366
MT1F	3.76908	2.37282			0.635	0.545			0.858268
MT1G	13.0897	5.70383			0.49	0.427			0.871429
MT1H	4.12595	1.72474			0.275	0.208			0.756364
MT1X	8.73855	2.18118			0.596	0.36			0.604027
FAM96B	1.12595	1.10105			0.279	0.266			0.953405
ATP6V0D1	1.16794	0.84669	1.04545	1.25806	0.494	0.381	0.314	0.206	0.771255	0.656051	0.635628	0.540682
PSMD7	1.17176	1.10801	1.43182	0.903226	0.386	0.318	0.321	0.16	0.823834	0.498442	0.831606	0.503145
GABARAPL2	1.30534	0.97561	1.11364	0.548387	0.28	0.177	0.0129	-0.264	0.632143	0.488075	0.0460714	0.374468
HSBP1	1.75	1.37979	1.11364	0.612903	0.596	0.513	0.429	0.15	0.860738	0.34965	0.719799	0.292398
DNAAF1	0.679389	6.96864			0.324	0.861			2.65741
COTL1	0.832061	0.710801	3.11364	1.29032	0.327	0.249	0.705	0.423	0.761468	0.6	2.15596	1.6988
MAP1LC3B	1.58969	0.484321	0.409091	0.322581	0.498	0.286	-0.156	-0.263	0.574297	1.6859	0.192593	0.323892
CYBA	4.14122	0.529617	1.27273	0.612903	0.662	0.297	0.51	0.321	0.44864	0.629412	0.770393	1.08081
ANKRD11	0.666031	0.515679	1.34091	0.83871	0.0289	-0.0115	0.218	0.172	0.22158	0.788991	7.54325	16.9565
TCF25	1.50954	1.45993	0.431818	0.193548	0.248	0.183	0.0751	-0.0734	0.737903	0.33078	0.302823	0.222559
YWHAE	1.39313	1.20906	2.95455	1.93548	0.469	0.356	0.426	0.226	0.759062	0.530516	0.908316	0.634831
SLC43A2	1.31107	1.223	0.159091	0.0967742	0.603	0.559	0.12	0.0851	0.927032	0.709167	0.199005	0.152236
ARRB2	1.33588	0.902439	0.431818	0.290323	0.511	0.382	0.224	0.202	0.747554	0.901786	0.438356	0.528796
CXCL16	4.63168	3.87108	2.93182	3.16129	0.882	0.887	0.583	0.639	1.00567	1.09605	0.660998	0.720406
VMO1	7.40267	8.83624		0	0.76	0.797		-0.000674	1.04868			0.000844243
PSMB6	1.41221	1.04181	0.704545	0.419355	0.382	0.314	0.0118	-0.163	0.82199	0.482534	0.0308901	0.254688
PFN1	7.04771	2.74216	8.72727	6.67742	0.627	0.491	0.776	0.655	0.783094	0.844072	1.23764	1.33401
TXNDC17	1.24427	0.682927	0.795455	0.516129	0.501	0.3	0.349	0.319	0.598802	0.91404	0.696607	1.06333
XAF1	4.55534	4.36934	0.295455	0.16129	0.397	0.305	-0.0105	-0.0855	0.768262	8.14286	0.0251196	0.179622
GABARAP	0.708015	0.480836	3.04545	2.16129	0.379	0.249	0.629	0.398	0.656992	0.63275	1.65963	1.59839
EIF5A	1.0229	0.512195	1.29545	0.741935	0.206	0.183	0.3	0.0591	0.88835	0.197	1.45631	0.322951
EIF4A1	0.780534	0.689895	8.68182	8.51613	0.208	0.216	0.732	0.757	1.03846	1.03415	3.51923	3.50463
CD68	6.05725	5.56794	5.13636	4	0.87	0.889	0.95	0.674	1.02184	0.709474	1.09195	0.758155
KDM6B	0.181298	0.522648	0.75	1.19355	0.107	0.25	0.348	0.668	2.33645	1.91954	3.25234	2.672
TRAPPC1	1.10496	0.878049	0.159091	0.193548	0.224	0.113	0.0501	0.072	0.504464	1.43713	0.223661	0.637168
PIK3R5	1.14313	1.32056	0.454545	0.483871	0.576	0.624	0.284	0.282	1.08333	0.992958	0.493056	0.451923
HS3ST3B1	0.381679	1.40418			0.248	0.631			2.54435
UBB	4.3626	6.02439	22.5227	24.1613	0.277	0.441	0.177	0.279	1.59206	1.57627	0.638989	0.632653
MAP2K3	0.307252	1.01394	0.227273	0.225806	0.21	0.495	0.142	0.129	2.35714	0.908451	0.67619	0.260606
WSB1	0.938931	1.29965	0.204545	0.16129	0.168	0.193	0.059	0.0122	1.14881	0.20678	0.35119	0.0632124
LGALS9	1.9313	1.44948	1.15909	0.419355	0.47	0.294	0.524	0.134	0.625532	0.255725	1.11489	0.455782
ADAP2	1.62023	0.337979			0.619	0.216			0.34895
ZNF207	1.01908	0.902439	0.386364	0.322581	0.268	0.226	0.161	0.124	0.843284	0.770186	0.600746	0.548673
CCL2	109.71	82.0767	35.9545	5.87097	0.892	0.894	0.313	0.193	1.00224	0.616613	0.350897	0.215884
CCL7	47.6088	29.4251			0.782	0.684			0.87468
CCL8	108.267	94.2648	2.79545		0.808	0.767	0.112		0.949257		0.138614
CCL13	1.66031	1.32404			0.162	0.151			0.932099
CCL5	1.28053	2.29268	10.3409	13.2903	-0.0284	0.117	0.527	0.483	6.11972	0.916509	20.5563	4.12821
CCL3	23.0553	275.432	181.682	378.258	0.842	0.991	0.972	1	1.17696	1.02881	1.15439	1.00908
CCL4	12.5744	215.833	64.2727	140.935	0.607	0.976	0.921	0.934	1.60791	1.01412	1.5173	0.956967
CCL3L1	4.3187	82.3519			0.582	0.976			1.67698
CCL4L2	4.84542	108.108			0.545	0.977			1.79266
PSMB3	2.28435	2.01394	1.38636	0.83871	0.45	0.361	0.202	-0.0951	0.802222	0.242478	0.448889	0.172533
CSF3	0	0.43554	18.3864	30.0645	-0.000281	0.136	0.565	0.708	485.986	1.2531	2012.68	5.20588
EIF1	11.2958	17.0035	14.8636	14.9355	0.00659	0.363	0.448	0.422	55.0835	0.941964	67.9818	1.16253
DNAJC7	1.1145	0.878049	0.295455	0.258065	0.334	0.258	0.00473	0.00393	0.772455	0.830867	0.0141617	0.0152326
RAB5C	1.66221	1.20209	1.25	1	0.463	0.343	0.562	0.423	0.740821	0.752669	1.21382	1.23324
IFI35	4.16985	3.94425	0.25	0.193548	0.418	0.333	0.0658	0.0409	0.796651	0.621581	0.157416	0.122823
TMEM106A	0.868321	1.22997	0.136364	0	0.43	0.516	0.11	-0.0222	1.2	0.143782	0.255814	0.0396146
GRN	3.65649	3.64111	0.318182	0.419355	0.798	0.822	0.138	0.081	1.03008	0.586957	0.172932	0.0985401
NMT1	0.969466	0.700348	1.54545	0.806452	0.18	0.0555	0.212	-0.00969	0.308333	0.0418792	1.17778	0.129407
FMNL1	1.01718	0.885017	0	0	0.401	0.339	-0.00644	-0.00202	0.845387	0.313665	0.0155601	0.00588853
KPNB1	1.75	1.80488	0.0454545	0	0.149	0.103	-0.00289	-0.0398	0.691275	13.7716	0.0186717	0.217963
UBE2Z	1.23282	1.36237	0.295455	0.16129	0.522	0.592	0.185	0.062	1.1341	0.335135	0.354406	0.10473
SUPT4H1	1.17366	0.857143	0.0227273	0.0322581	0.356	0.27	0.018	0.017	0.758427	0.944444	0.0505618	0.062963
CLTC	0.799618	0.609756	1.81818	0.967742	0.415	0.329	0.588	0.398	0.792771	0.676871	1.41687	1.20973
VMP1	1.66603	1.08362	1.81818	1.22581	0.484	0.257	0.345	0.185	0.530992	0.536232	0.71281	0.719844
DDX5	4.11641	4.74216	3.54545	3.90323	0.228	0.221	-0.215	-0.144	0.969298	0.669767	0.326748	0.282908
KCNJ2	0.391221	2.8223	0.0227273	0.0322581	0.214	0.729	0.0227	0.0323	3.40654	1.42291	0.106075	0.0443073
CD300E	2.07634	1.99303			0.617	0.579			0.938412
JPT1	0.717557	0.557491	1.11364	0.580645	0.275	0.228	0.303	0.107	0.829091	0.353135	1.10182	0.469298
GRB2	2.34924	1.54355	0.704545	0.322581	0.687	0.564	0.473	0.261	0.820961	0.551797	0.688501	0.462766
H3F3B	22.6985	23.2578	18.6591	24.3871	0.84	0.756	0.76	0.835	0.9	1.09868	0.904762	1.1045
SOCS3	0.29771	1.74564		0	0.197	0.609		0	3.09137			0
ACTG1	7.93511	5.39024	21.7273	18.129	0.294	0.0557	0.554	0.443	0.189456	0.799639	1.88435	7.95332
P4HB	1.02863	0.686411	0.704545	0.387097	0.331	0.317	0.357	0.21	0.957704	0.588235	1.07855	0.662461
ARHGDIA	1.29389	1.17073	0.568182	0.516129	0.377	0.394	0.325	0.313	1.04509	0.963077	0.862069	0.794416
SLC16A3	1.78435	0.58885	0.272727	0.225806	0.682	0.367	0.208	0.209	0.538123	1.00481	0.304985	0.569482
MYL12A	11.1813	10.993	5.79545	4.70968	0.472	0.372	0.0123	-0.0738	0.788136	0.461538	0.0260593	0.142032
EPB41L3	1.33588	1.92334	0.0227273	0.0322581	0.635	0.75	0.0218	0.0309	1.1811	1.41743	0.0343307	0.0412
NDUFV2	1.93321	3.01394	0.545455	0.516129	0.361	0.478	0.299	0.244	1.3241	0.816054	0.828255	0.51046
ANKRD12	2.46756	4.01394	1.56818	1.32258	0.104	0.284	0.151	0.217	2.73077	1.43709	1.45192	0.764085
RAB31	1.7729	1.2892	0.340909	0.548387	0.7	0.535	0.31	0.348	0.764286	1.12258	0.442857	0.650467
TUBB6	0.543893	0.54007	1.02273	0.612903	0.344	0.306	0.402	0.318	0.889535	0.791045	1.1686	1.03922
PTPN2	0.429389	0.58885	0.977273	1.19355	0.0995	0.199	0.0972	0.174	2	1.79012	0.976884	0.874372
ROCK1	0.958015	0.763066	1.27273	0.612903	0.251	0.204	0.356	0.157	0.812749	0.441011	1.41833	0.769608
SNRPD1	0.484733	0.327526	1.29545	1.09677	0.0556	-0.0399	0.344	0.131	0.294682	0.380814	6.18705	5.28321
PSTPIP2	1.14313	1.90592	0.25	0.322581	0.522	0.647	0.163	0.211	1.23946	1.29448	0.312261	0.326121
IER3IP1	0.387405	0.275261	1.54545	0.612903	0.124	0.0433	0.576	0.343	0.349194	0.595486	4.64516	7.92148
SERPINB2	14.0611	31.439	120	127.871	0.632	0.637	0.998	0.934	1.00791	0.935872	1.57911	1.46625
CNDP2	0.833969	0.811847	1.68182	2.03226	0.274	0.254	0.727	0.661	0.927007	0.909216	2.65328	2.60236
FKBP1A	1.1145	0.710801	0.659091	0.387097	0.231	0.228	0.308	0.237	0.987013	0.769481	1.33333	1.03947
SIRPA	1.36641	1.6446	1.11364	0.935484	0.646	0.701	0.583	0.41	1.08514	0.703259	0.902477	0.584879
TGM3	0.019084	0.00696864	16.6818	23.3871	0.0115	0.00697	0.611	0.481	0.606087	0.787234	53.1304	69.01
SIGLEC1	1.14504	1.03136	0		0.592	0.549	-0.00184	-0.00404	0.927365	2.19565	0.00308891	0.0072521
SNRPB2	1.25763	1.33449	1.45455	1	0.158	0.155	0.0717	-0.0329	0.981013	0.239273	0.453797	0.149004
DSTN	0.872137	0.494774	2	1.58065	0.254	0.111	0.571	0.526	0.437008	0.921191	2.24803	4.73874
RRBP1	1.03435	0.376307	0.886364	0.774194	0.477	0.271	0.401	0.287	0.568134	0.715711	0.840671	1.05904
RIN2	1.3626	3.07666	0.159091	0.129032	0.588	0.786	0.0775	0.0595	1.33673	0.767742	0.131803	0.0756997
CST3	1.33779	1.19861	0.0909091	0.0645161	0.613	0.546	0.04	0.031	0.890701	0.775	0.0652529	0.0567766
HCK	2.05534	3.55401	0.886364	1.06452	0.729	0.879	0.429	0.579	1.20576	1.34965	0.588477	0.658703
MAPRE1	0.698473	0.648084	1.22727	1.25806	0.317	0.285	0.467	0.428	0.899054	0.916488	1.47319	1.50175
DYNLRB1	1.34351	1.3101	2.43182	1.67742	0.355	0.363	0.373	0.145	1.02254	0.38874	1.0507	0.399449
EIF6	0.622137	0.529617	1.72727	1.19355	0.212	0.147	0.298	0.0988	0.693396	0.331544	1.40566	0.672109
ROMO1	1.06298	1	1.22727	1.03226	0.312	0.281	0.0223	-0.109	0.900641	0.4536	0.0714744	0.218437
SAMHD1	2.34542	1.74913	0.113636	0.0967742	0.464	0.277	-0.198	-0.242	0.596983	1.22222	0.230233	0.318003
SRC	0.778626	1.05575	0.0227273		0.487	0.586	0.0227		1.20329		0.0466119
MAFB	3.84733	2.00697		0	0.769	0.654		-0.000674	0.850455			0.00102846
TOP1	1.33397	0.658537	0.659091	0.870968	0.235	0.197	0.331	0.448	0.838298	1.35347	1.40851	2.27411
ADA	1.12786	2.41463	0	0	0.344	0.535	-0.0193	-0.0195	1.55523	1.01036	0.0504443	0.0339721
YWHAB	3.74427	2.29617	2.90909	1.87097	0.332	0.171	0.164	-0.0929	0.51506	0.26558	0.493976	0.26037
SDC4	0.173664	0.554007	0.431818	1	0.149	0.351	0.362	0.548	2.3557	1.51381	2.42953	1.56125
CTSA	0.272901	0.240418	1.06818	0.967742	0.0711	0.0719	0.305	0.328	1.01125	1.07541	4.28973	4.56189
MMP9	9.71374	6.68641	26.2955	15.2258	0.742	0.595	0.882	0.676	0.801887	0.76644	1.18868	1.13613
CD40	0.824427	1.4007	0.295455	0.225806	0.298	0.426	0.17	0.175	1.42953	1.02941	0.57047	0.410798
ZNFX1	1.39695	1.62369	0.181818	0.387097	0.291	0.252	-0.0537	0.0476	0.865979	2.88641	0.134789	0.188889
RNF114	1.16985	0.857143	0.227273	0.193548	0.362	0.251	0.0657	0.041	0.69337	0.624049	0.181492	0.163347
CEBPB	2.08397	1.7561			0.641	0.617			0.962559
SMIM25	1.25763	0.972125			0.617	0.532			0.862237
PTPN1	0.717557	1.78397	0.159091	0.16129	0.259	0.521	0.0911	0.0827	2.01158	0.907794	0.351737	0.158733
GNAS	1.15267	1.12195	0.181818	0.129032	0.223	0.167	0.113	0.0786	0.748879	0.695575	0.506726	0.470659
CTSZ	2.87214	2.5122	2.15909	2.35484	0.811	0.731	0.644	0.724	0.901356	1.12422	0.794081	0.990424
ATP5F1E	14.1718	13.0418	5.75	4.32258	0.711	0.491	-0.0958	-0.309	0.690577	3.22547	0.106138	0.278629
PSMA7	4.72328	3.07666	4.13636	2.77419	0.578	0.443	0.429	0.069	0.766436	0.160839	0.742215	0.155756
ADRM1	1.05916	0.836237	0.0681818	0.0322581	0.372	0.303	0.0517	0.0154	0.814516	0.297872	0.138978	0.0508251
SLCO4A1	0.019084	0.0592334	0.886364	2.09677	0.0062	0.0332	0.38	0.609	5.35484	1.60263	61.2903	18.3434
PPDPF	4.27481	1.10453	0.590909	0.451613	0.24	0.113	0.0343	-0.00841	0.470833	0.164515	0.142917	0.064782
BSG	0.864504	0.794425	1.59091	0.935484	0.264	0.243	0.564	0.358	0.920455	0.634752	2.13636	1.47325
GPX4	6.32634	5.0662	0.75	0.806452	0.744	0.669	0.268	0.182	0.899194	0.679104	0.360215	0.272048
OAZ1	15.0363	14.3972	10.8864	8.09677	0.815	0.729	0.826	0.734	0.894479	0.88862	1.0135	1.00686
MYDGF	1.14313	0.170732	0.0681818	0.0645161	0.338	0.112	0.0284	0.052	0.331361	1.83099	0.0840237	0.464286
ADGRE1	0.0916031	0.125436	0.886364	1.41935	0.0441	0.0637	0.498	0.644	1.44444	1.29317	11.2925	10.1099
PET100	1.18321	1.01045	0.727273	0.645161	0.166	0.0859	0.237	0.12	0.51747	0.506329	1.42771	1.39697
STXBP2	1.16221	1.08362	0.409091	0.258065	0.462	0.446	0.245	0.19	0.965368	0.77551	0.530303	0.426009
RETN	0.0019084		20.3636	26.3226	0.00191		0.475	0.387		0.814737	248.691
HNRNPM	1.18511	0.989547	0.340909	0.258065	0.127	0.208	0.126	0.0304	1.6378	0.24127	0.992126	0.146154
UBL5	4.07061	4.15331	3.47727	3.22581	0.462	0.426	0.0517	-0.0331	0.922078	0.280746	0.111905	0.0672491
ICAM1	1.06489	3.1324	0.363636	0.580645	0.568	0.859	0.207	0.309	1.51232	1.49275	0.364437	0.359721
CDC37	1.01908	0.923345	0.181818	0.419355	0.224	0.232	0.0714	0.214	1.03571	2.9972	0.31875	0.922414
JUNB	1.14504	1.43206	0.681818	0.967742	0.483	0.523	0.278	0.354	1.08282	1.27338	0.575569	0.676864
CALR	5.66031	4.24739	1.61364	1.19355	0.682	0.581	0.361	0.226	0.851906	0.626039	0.529326	0.388985
RAD23A	1.33206	0.937282	0.386364	0.0967742	0.36	0.219	0.0102	-0.142	0.608333	0.482665	0.0283333	0.282306
TPM4	3.26336	1.78746	1.11364	0.83871	0.783	0.599	0.515	0.493	0.765006	0.957282	0.657727	0.823038
RAB8A	1.12405	0.797909	0.204545	0.16129	0.375	0.316	0.0528	0.0343	0.842667	0.649621	0.1408	0.108544
FAM32A	0.736641	0.560976	2.72727	1.32258	0.236	0.153	0.344	-0.0365	0.648305	0.08753	1.45763	0.161504
BST2	5.29198	5.00348			0.515	0.446			0.866019
IFI30	1.03626	0.923345	1.77273	0.806452	0.531	0.478	0.462	0.12	0.900188	0.25974	0.870056	0.251046
COPE	2.07252	1.63066	1.31818	1.22581	0.361	0.258	0.239	0.133	0.714681	0.556485	0.66205	0.515504
NDUFA13	1.19847	1	0.272727	0.451613	0.19	0.092	0.151	-0.022	0.484211	0.112821	0.794737	0.161765
FXYD5	0.872137	0.836237	1.90909	2.19355	-0.486	-0.512	0.307	0.408	1.0535	1.32899	2.63169	2.79688
FFAR2	0.635496	1.34843			0.328	0.535			1.6311
HCST	1.40458	1.3101	1.06818	0.709677	0.152	0.0716	0.286	0.293	0.471053	1.02448	1.88158	4.09218
TYROBP	33.6279	30.8397	12.1818	7.80645	0.948	0.969	0.997	0.931	1.02215	0.933801	1.05169	0.960784
PSMD8	1.42557	1.06272	0.295455	0.129032	0.307	0.287	0.222	0.0617	0.934853	0.277928	0.723127	0.214983
ZFP36	1.75954	3.2439	0.795455	1.29032	0.301	0.465	0.309	0.34	1.54485	1.10032	1.02658	0.731183
PLD3	1.11641	0.832753	0.0681818	0.0322581	0.422	0.341	0.0613	0.0267	0.808057	0.435563	0.145261	0.0782991
SHKBP1	1	0.425087	0.0681818	0.0322581	0.433	0.224	0.0576	0.0147	0.517321	0.255208	0.133025	0.065625
RABAC1	1.49046	1.27178	0.204545	0.0967742	0.253	0.149	0.117	0.0745	0.588933	0.636752	0.462451	0.5
PAFAH1B3	0.00763359	0.0209059	1.02273	0.419355	-0.0297	-0.0219	0.583	0.188	0.737374	0.32247	21.6296	10.5845
PLAUR	6.82061	23.6794	22.6136	19.9032	0.89	0.996	0.996	0.929	1.1191	0.932731	1.1191	0.932731
PVR	0.0458015	0.0836237	1.61364	3.58065	0.0378	0.0743	0.744	0.804	1.96561	1.08065	19.6825	10.821
VASP	1.34733	1.25784	1.06818	0.580645	0.534	0.61	0.407	0.386	1.14232	0.948403	0.762172	0.632787
CALM3	1.99618	0.958188	0.227273	0.0645161	0.594	0.354	0.0857	-0.0179	0.59596	0.147325	0.144276	0.045921
AP2S1	2.19084	1.32404	0.25	0.129032	0.574	0.361	0.172	0.118	0.62892	0.686047	0.299652	0.32687
C5AR1	3.33779	1.89199	3.18182	0.774194	0.8	0.599	0.886	0.323	0.74875	0.36456	1.1075	0.539232
NAPA	1.84924	1.74564	0.0454545	0.16129	0.464	0.416	0.0113	0.132	0.896552	11.6814	0.0243534	0.317308
EMP3	5.75573	4	3.20455	2.32258	0.753	0.627	0.409	0.346	0.832669	0.845966	0.543161	0.551834
PPP1R15A	1.29771	1.47387	0.477273	0.709677	0.61	0.602	0.368	0.465	0.986885	1.26359	0.603279	0.772425
FTL	248.496	187.537	54.5682	56.9355	0.984	0.987	0.874	0.856	1.00305	0.979405	0.888211	0.867275
FCGRT	1.47137	0.968641	0.5	0.322581	0.585	0.452	0.362	0.193	0.77265	0.533149	0.618803	0.426991
IL4I1	2.21947	0.811847	0	0.0645161	0.709	0.46	-0.0046	0.0309	0.648801	8.71739	0.0064049	0.0671739
NUP62	1.03244	0.533101	0.0909091	0.0645161	0.466	0.262	0.0444	0.0381	0.562232	0.858108	0.095279	0.14542
ATF5	2.95038	1.66202	0.0454545	0	0.739	0.607	0.0428	-0.00202	0.82138	0.0431255	0.0579161	0.00330584
FPR3	4.80344	3.31707			0.868	0.729			0.839862
LILRB3	1.64122	1.57143			0.684	0.678			0.991228
LILRB2	2.44847	3.29965			0.733	0.812			1.10778
LILRA5	0.5	1.08711			0.285	0.539			1.89123
LAIR1	1.08969	1.49826			0.494	0.595			1.20445
LILRB1	1.94847	1.59582			0.688	0.593			0.861919
LILRB4	5.7729	5.41463			0.87	0.872			1.0023
AC245128.3	0.969466	1.10801			0.469	0.533			1.13646
CHMP2A	1.13931	1.09756	2.31818	2.77419	0.348	0.325	0.646	0.612	0.933908	0.947368	1.85632	1.88308
ADA2	0.765267	1.03136	0	0	0.379	0.5	-0.0175	-0.0162	1.31926	0.925714	0.0422705	0.0304282
ATP6V1E1	0.977099	1.00348	4.34091	4.25806	0.303	0.325	0.759	0.72	1.07261	0.948617	2.50495	2.21538
BID	1.73092	2.21951	0.0454545	0.0645161	0.561	0.693	-0.00435	-0.00915	1.23529	2.10345	0.0076356	0.0128638
USP18	2.65649	2.89895	0.0454545	0	0.225	0.192	-0.0694	-0.131	0.853333	1.88761	0.190764	0.288546
UBE2L3	1.87595	1.35889	1.84091	2.19355	0.474	0.309	0.423	0.468	0.651899	1.10638	0.892405	1.51456
XBP1	0.368321	1.31359	0.0227273		0.165	0.559	0.02		3.38788		0.121212
RTCB	1.47519	1.11847	0.0909091	0	0.46	0.352	0.049	-0.0344	0.765217	0.29202	0.106522	0.081749
HMOX1	0.564885	0.111498	1.59091	0.806452	0.313	0.0907	0.452	0.288	0.289776	0.637168	1.44409	3.1753
APOL3	1.00763	1.37979	0.136364	0.0322581	0.128	0.228	-0.0649	-0.149	1.78125	2.29584	0.251746	0.28327
MYH9	0.916031	0.940767	1.61364	1.09677	0.281	0.306	0.394	0.265	1.08897	0.672589	1.40214	0.866013
LGALS2	2.37595	1.43902			0.602	0.478			0.79402
LGALS1	32.0172	26.4983	2.25	1.3871	0.979	0.969	0.23	0.266	0.989785	1.15652	0.234934	0.27451
POLR2F	0.467557	0.271777	1	0.387097	0.135	0.00733	0.261	-0.0888	0.0542963	0.202462	1.93333	0.480182
APOBEC3A	33.7519	30.8258			0.892	0.918			1.02915
ATF4	0.891221	1.01045	1.75	1.64516	0.0865	0.133	0.141	0.132	1.53757	0.93617	1.63006	0.992481
RPS19BP1	0.71374	0.205575	1.34091	0.935484	0.191	0.00539	0.361	0.185	0.0282199	0.512465	1.89005	34.3228
ST13	1.27672	0.818815	1.27273	0.645161	0.0411	-0.126	0.346	0.107	0.429887	0.309249	8.41849	2.84921
RBX1	2.47328	2.28571	1.31818	0.645161	0.408	0.358	0.0701	-0.219	0.877451	0.431018	0.171814	0.275126
SMDT1	0.671756	0.473868	1.36364	1.22581	-0.196	-0.328	0.213	0.145	1.67347	0.680751	3.08673	2.44207
TSPO	1.75573	0.641115	0.545455	0.290323	0.434	0.261	0.332	0.199	0.601382	0.599398	0.764977	0.762452
PIM3	0.889313	1.64808	0.340909	0.451613	0.475	0.639	0.119	0.182	1.34526	1.52941	0.250526	0.28482
TYMP	3.62977	1.57143			0.699	0.486			0.695279
SAMSN1	5.78244	11.6272	3.02273	4.93548	0.715	0.885	0.447	0.47	1.23776	1.05145	0.625175	0.531073
BTG3	0.522901	0.533101	1.77273	1.51613	0.338	0.325	0.657	0.648	0.961538	0.986301	1.94379	1.99385
MIR155HG	0.372137	4.02091			0.135	0.643			4.76296
ATP5PF	1.60305	1.40767	1.59091	1.29032	0.189	0.119	0.11	0.0852	0.62963	0.774545	0.582011	0.715966
BACH1	0.885496	1.57491	0.0454545	0	0.457	0.632	0.0455	-0.00135	1.38293	0.0280083	0.0995624	0.00212699
IFNGR2	0.80916	1.0662	0.0227273	0.0645161	0.49	0.514	0.019	0.0632	1.04898	3.32632	0.0387755	0.122957
CBR1	2.01718	0.299652		0	0.487	0.115		-0.000674	0.23614			0.00579297
ETS2	1.03817	2.02787	1.88636	1.25806	0.466	0.67	0.7	0.578	1.43777	0.825714	1.50215	0.862687
MX2	7.70992	6.8223	0.136364	0	0.505	0.31	-0.0899	-0.193	0.613861	2.14683	0.131279	0.277299
PDXK	0.477099	0.505226	1.84091	1.70968	0.291	0.315	0.814	0.739	1.08247	0.907862	2.79725	2.34603
CSTB	20.2519	17.2439	8.06818	8.51613	0.936	0.917	0.814	0.836	0.979701	1.02703	0.869658	0.911668
ITGB2	1.13931	1.1324	1.02273	0.451613	0.274	0.294	0.461	0.302	1.07299	0.655098	1.68248	1.02721
MT-ND1	25.8683	30.8258			0.419	0.427			1.01909
MT-CO1	50.3798	60.0314			0.196	0.197			1.0051
CSTB.1			3.13636	3.32258			0.841	0.814		0.967895
ENSBTAG00000052822			1.75	0.516129			0.722	0.349		0.48338
ENSBTAG00000037775			2.43182	2.09677			0.496	0.414		0.834677
C6H4orf3			2.59091	1.58065			0.587	0.401		0.683135
ENSBTAG00000011961			2.45455	1.54839			0.704	0.581		0.825284
GRO1			84.8864	155.032			0.996	0.966		0.96988
ENSBTAG00000004714			1.68182	1.74194			0.468	0.482		1.02991
ENSBTAG00000054306			2.90909	1.93548			0.797	0.472		0.592221
XDH			1.13636	1.32258			0.635	0.548		0.862992
IL36A		0	3.40909	2.93548		-0.00035	0.818	0.709		0.866748		2027.71
C10H15orf48			15.8409	6.19355			0.999	0.9		0.900901
MMP3			9.77273	7.96774			0.512	0.568		1.10938
ENSBTAG00000015818			14.8864	10.6774			0.907	0.741		0.816979
U5.18			1.77273	1.16129			0.366	0.363		0.991803
ENSBTAG00000004043			0.75	1.09677			0.408	0.677		1.65931
C19H17orf67			1.04545	0.774194			0.543	0.355		0.653775
WFDC18			12.6364	8.6129			0.249	0.258		1.03614
ENSBTAG00000023026			23.9545	22.9677			0.746	0.741		0.993298
C24H18orf32			1.02273	0.774194			0.324	0.205		0.632716
F13A1			2	0.580645			0.499	0.29		0.581162
SAA3			147.773	192.516			0.53	0.573		1.08113
ENSBTAG00000022395			2.63636	2.77419			0.386	0.548		1.41969
M-SAA3.2			1.68182	5.83871			0.159	0.257		1.61635
CYP3A4			6	8.64516	-0.000562	-0.00035	0.475	0.774	0.622776	1.62947	847.196	2213.43
ENSBTAG00000043570			17.5227	17.1613			0.334	0.332		0.994012
COX2			19.3636	16.6129	0.315	0.221	-0.0887	-0.241	0.701587	2.71702	0.180138	0.342817
ATP8			0.795455	1.03226			0.122	0.152		1.2459
ULBP13			1.20455	0.935484			0.513	0.42		0.818713
