# Supplementary material for: Relative effect size-based profiles as an alternative to differentiation analysis in multi-species single-cell transcriptional studies
Source: PLoS One. 2024 Jun 25;19(6):e0305874. doi: 10.1371/journal.pone.0305874 (PMC11198858; doi:10.1371/journal.pone.0305874)
Supplement: S6 Table — (XLSX) [file pone.0305874.s006.xlsx]

## Sheet: enrichment.KEGG_DEGs
Enriched KEGG pathways for deregulated genes with high effect size ratios (greater than 1) in human and bovine samples
#term ID	term description	observed gene count	background gene count	strength	false discovery rate	matching proteins in your network (IDs)	matching proteins in your network (labels)
hsa04668	TNF signaling pathway	15	111	1.24	1.51e-11	9606.ENSP00000216797,9606.ENSP00000226574,9606.ENSP00000263464,9606.ENSP00000264832,9606.ENSP00000296871,9606.ENSP00000303315,9606.ENSP00000305651,9606.ENSP00000312455,9606.ENSP00000356438,9606.ENSP00000362994,9606.ENSP00000365435,9606.ENSP00000368683,9606.ENSP00000385675,9606.ENSP00000398698,9606.ENSP00000481570	NFKBIA,NFKB1,BIRC3,ICAM1,CSF2,JUNB,CXCL10,CFLAR,PTGS2,TRAF1,TNFRSF1B,EDN1,IL6,TNF,TNFAIP3
hsa04064	NF-kappa B signaling pathway	13	101	1.22	6.93e-10	9606.ENSP00000216797,9606.ENSP00000226574,9606.ENSP00000263464,9606.ENSP00000264832,9606.ENSP00000267953,9606.ENSP00000312455,9606.ENSP00000356438,9606.ENSP00000358983,9606.ENSP00000361359,9606.ENSP00000362994,9606.ENSP00000398698,9606.ENSP00000481570,9606.ENSP00000482259	NFKBIA,NFKB1,BIRC3,ICAM1,BCL2A1,CFLAR,PTGS2,NFKB2,CD40,TRAF1,TNF,TNFAIP3,CCL4
hsa05167	Kaposi sarcoma-associated herpesvirus infection	14	187	0.99	5.41e-08	9606.ENSP00000216797,9606.ENSP00000226574,9606.ENSP00000264832,9606.ENSP00000296871,9606.ENSP00000315768,9606.ENSP00000318822,9606.ENSP00000356438,9606.ENSP00000365012,9606.ENSP00000367872,9606.ENSP00000385675,9606.ENSP00000437955,9606.ENSP00000441543,9606.ENSP00000471239,9606.ENSP00000478771	NFKBIA,NFKB1,ICAM1,CSF2,STAT2,BID,PTGS2,HCK,GNB1,IL6,HIF1A,UBC,ZFP36,UBB
hsa04060	Cytokine-cytokine receptor interaction	16	282	0.87	8.37e-08	9606.ENSP00000225474,9606.ENSP00000228534,9606.ENSP00000242208,9606.ENSP00000259206,9606.ENSP00000263339,9606.ENSP00000293778,9606.ENSP00000296871,9606.ENSP00000305651,9606.ENSP00000349365,9606.ENSP00000361359,9606.ENSP00000363157,9606.ENSP00000365435,9606.ENSP00000385675,9606.ENSP00000398698,9606.ENSP00000477908,9606.ENSP00000482259	CSF3,IL23A,INHBA,IL1RN,IL1A,CXCL16,CSF2,CXCL10,IL27,CD40,TNFSF15,TNFRSF1B,IL6,TNF,CCL3,CCL4
hsa04625	C-type lectin receptor signaling pathway	11	101	1.15	8.37e-08	9606.ENSP00000216797,9606.ENSP00000226574,9606.ENSP00000228534,9606.ENSP00000289902,9606.ENSP00000299663,9606.ENSP00000315768,9606.ENSP00000337383,9606.ENSP00000356438,9606.ENSP00000358983,9606.ENSP00000385675,9606.ENSP00000398698	NFKBIA,NFKB1,IL23A,FCER1G,CLEC4E,STAT2,NLRP3,PTGS2,NFKB2,IL6,TNF
hsa05169	Epstein-Barr virus infection	13	192	0.94	3.62e-07	9606.ENSP00000216797,9606.ENSP00000226574,9606.ENSP00000264832,9606.ENSP00000305651,9606.ENSP00000315768,9606.ENSP00000318822,9606.ENSP00000358501,9606.ENSP00000358983,9606.ENSP00000361359,9606.ENSP00000385675,9606.ENSP00000398632,9606.ENSP00000398698,9606.ENSP00000481570	NFKBIA,NFKB1,ICAM1,CXCL10,STAT2,BID,CD58,NFKB2,CD40,IL6,CD44,TNF,TNFAIP3
hsa04621	NOD-like receptor signaling pathway	12	173	0.95	9.42e-07	9606.ENSP00000216797,9606.ENSP00000219596,9606.ENSP00000222553,9606.ENSP00000226574,9606.ENSP00000263464,9606.ENSP00000315768,9606.ENSP00000337383,9606.ENSP00000367851,9606.ENSP00000385675,9606.ENSP00000388566,9606.ENSP00000398698,9606.ENSP00000481570	NFKBIA,MEFV,NAMPT,NFKB1,BIRC3,STAT2,NLRP3,CYBB,IL6,CASP4,TNF,TNFAIP3
hsa04657	IL-17 signaling pathway	9	91	1.11	3.15e-06	9606.ENSP00000216797,9606.ENSP00000225474,9606.ENSP00000226574,9606.ENSP00000296871,9606.ENSP00000305651,9606.ENSP00000356438,9606.ENSP00000385675,9606.ENSP00000398698,9606.ENSP00000481570	NFKBIA,CSF3,NFKB1,CSF2,CXCL10,PTGS2,IL6,TNF,TNFAIP3
hsa05152	Tuberculosis	10	165	0.9	3.36e-05	9606.ENSP00000009530,9606.ENSP00000226574,9606.ENSP00000228534,9606.ENSP00000256458,9606.ENSP00000263339,9606.ENSP00000289902,9606.ENSP00000299663,9606.ENSP00000318822,9606.ENSP00000385675,9606.ENSP00000398698	CD74,NFKB1,IL23A,IRAK2,IL1A,FCER1G,CLEC4E,BID,IL6,TNF
hsa05164	Influenza A	10	163	0.9	3.36e-05	9606.ENSP00000216797,9606.ENSP00000226574,9606.ENSP00000263339,9606.ENSP00000264832,9606.ENSP00000305651,9606.ENSP00000315768,9606.ENSP00000318822,9606.ENSP00000337383,9606.ENSP00000385675,9606.ENSP00000398698	NFKBIA,NFKB1,IL1A,ICAM1,CXCL10,STAT2,BID,NLRP3,IL6,TNF
hsa04933	AGE-RAGE signaling pathway in diabetic complications	8	96	1.03	4.15e-05	9606.ENSP00000226574,9606.ENSP00000263339,9606.ENSP00000264832,9606.ENSP00000334145,9606.ENSP00000367851,9606.ENSP00000368683,9606.ENSP00000385675,9606.ENSP00000398698	NFKB1,IL1A,ICAM1,F3,CYBB,EDN1,IL6,TNF
hsa05202	Transcriptional misregulation in cancer	10	171	0.88	4.15e-05	9606.ENSP00000226574,9606.ENSP00000234091,9606.ENSP00000263464,9606.ENSP00000267953,9606.ENSP00000295025,9606.ENSP00000296871,9606.ENSP00000325663,9606.ENSP00000361359,9606.ENSP00000362994,9606.ENSP00000385675	NFKB1,ID2,BIRC3,BCL2A1,REL,CSF2,NFKBIZ,CD40,TRAF1,IL6
hsa04620	Toll-like receptor signaling pathway	8	100	1.02	4.68e-05	9606.ENSP00000216797,9606.ENSP00000226574,9606.ENSP00000305651,9606.ENSP00000361359,9606.ENSP00000385675,9606.ENSP00000398698,9606.ENSP00000477908,9606.ENSP00000482259	NFKBIA,NFKB1,CXCL10,CD40,IL6,TNF,CCL3,CCL4
hsa04217	Necroptosis	9	147	0.9	7.84e-05	9606.ENSP00000263339,9606.ENSP00000263464,9606.ENSP00000312455,9606.ENSP00000315768,9606.ENSP00000318822,9606.ENSP00000337383,9606.ENSP00000367851,9606.ENSP00000398698,9606.ENSP00000481570	IL1A,BIRC3,CFLAR,STAT2,BID,NLRP3,CYBB,TNF,TNFAIP3
hsa05323	Rheumatoid arthritis	7	83	1.04	0.00013	9606.ENSP00000228534,9606.ENSP00000263339,9606.ENSP00000264832,9606.ENSP00000296871,9606.ENSP00000385675,9606.ENSP00000398698,9606.ENSP00000477908	IL23A,IL1A,ICAM1,CSF2,IL6,TNF,CCL3
hsa04640	Hematopoietic cell lineage	7	90	1	0.0002	9606.ENSP00000225474,9606.ENSP00000226279,9606.ENSP00000263339,9606.ENSP00000296871,9606.ENSP00000385675,9606.ENSP00000398632,9606.ENSP00000398698	CSF3,CD38,IL1A,CSF2,IL6,CD44,TNF
hsa04210	Apoptosis	8	131	0.9	0.00023	9606.ENSP00000216797,9606.ENSP00000226574,9606.ENSP00000263464,9606.ENSP00000267953,9606.ENSP00000312455,9606.ENSP00000318822,9606.ENSP00000362994,9606.ENSP00000398698	NFKBIA,NFKB1,BIRC3,BCL2A1,CFLAR,BID,TRAF1,TNF
hsa04062	Chemokine signaling pathway	9	186	0.8	0.00037	9606.ENSP00000216797,9606.ENSP00000226574,9606.ENSP00000293778,9606.ENSP00000305651,9606.ENSP00000315768,9606.ENSP00000365012,9606.ENSP00000367872,9606.ENSP00000477908,9606.ENSP00000482259	NFKBIA,NFKB1,CXCL16,CXCL10,STAT2,HCK,GNB1,CCL3,CCL4
hsa05140	Leishmaniasis	6	69	1.05	0.00042	9606.ENSP00000216797,9606.ENSP00000226574,9606.ENSP00000263339,9606.ENSP00000356438,9606.ENSP00000367851,9606.ENSP00000398698	NFKBIA,NFKB1,IL1A,PTGS2,CYBB,TNF
hsa05133	Pertussis	6	73	1.03	0.00054	9606.ENSP00000226574,9606.ENSP00000228534,9606.ENSP00000263339,9606.ENSP00000337383,9606.ENSP00000385675,9606.ENSP00000398698	NFKB1,IL23A,IL1A,NLRP3,IL6,TNF
hsa05144	Malaria	5	46	1.15	0.0007	9606.ENSP00000225474,9606.ENSP00000264832,9606.ENSP00000361359,9606.ENSP00000385675,9606.ENSP00000398698	CSF3,ICAM1,CD40,IL6,TNF
hsa05166	Human T-cell leukemia virus 1 infection	9	210	0.74	0.00075	9606.ENSP00000216797,9606.ENSP00000226574,9606.ENSP00000264832,9606.ENSP00000296871,9606.ENSP00000358983,9606.ENSP00000361359,9606.ENSP00000385675,9606.ENSP00000398698,9606.ENSP00000471239	NFKBIA,NFKB1,ICAM1,CSF2,NFKB2,CD40,IL6,TNF,ZFP36
hsa04380	Osteoclast differentiation	7	120	0.88	0.00081	9606.ENSP00000216797,9606.ENSP00000226574,9606.ENSP00000263339,9606.ENSP00000303315,9606.ENSP00000315768,9606.ENSP00000358983,9606.ENSP00000398698	NFKBIA,NFKB1,IL1A,JUNB,STAT2,NFKB2,TNF
hsa05131	Shigellosis	9	218	0.73	0.00088	9606.ENSP00000216797,9606.ENSP00000226574,9606.ENSP00000296871,9606.ENSP00000337383,9606.ENSP00000388566,9606.ENSP00000398632,9606.ENSP00000398698,9606.ENSP00000441543,9606.ENSP00000478771	NFKBIA,NFKB1,CSF2,NLRP3,CASP4,CD44,TNF,UBC,UBB
hsa05163	Human cytomegalovirus infection	9	217	0.73	0.00088	9606.ENSP00000216797,9606.ENSP00000226574,9606.ENSP00000318822,9606.ENSP00000356438,9606.ENSP00000367872,9606.ENSP00000385675,9606.ENSP00000398698,9606.ENSP00000477908,9606.ENSP00000482259	NFKBIA,NFKB1,BID,PTGS2,GNB1,IL6,TNF,CCL3,CCL4
hsa05418	Fluid shear stress and atherosclerosis	7	129	0.85	0.0011	9606.ENSP00000226574,9606.ENSP00000239223,9606.ENSP00000263339,9606.ENSP00000264832,9606.ENSP00000361818,9606.ENSP00000368683,9606.ENSP00000398698	NFKB1,DUSP1,IL1A,ICAM1,SDC4,EDN1,TNF
hsa05134	Legionellosis	5	55	1.07	0.0012	9606.ENSP00000216797,9606.ENSP00000226574,9606.ENSP00000358983,9606.ENSP00000385675,9606.ENSP00000398698	NFKBIA,NFKB1,NFKB2,IL6,TNF
hsa04061	Viral protein interaction with cytokine and cytokine receptor	6	96	0.91	0.0015	9606.ENSP00000305651,9606.ENSP00000365435,9606.ENSP00000385675,9606.ENSP00000398698,9606.ENSP00000477908,9606.ENSP00000482259	CXCL10,TNFRSF1B,IL6,TNF,CCL3,CCL4
hsa05142	Chagas disease	6	97	0.9	0.0015	9606.ENSP00000216797,9606.ENSP00000226574,9606.ENSP00000312455,9606.ENSP00000385675,9606.ENSP00000398698,9606.ENSP00000477908	NFKBIA,NFKB1,CFLAR,IL6,TNF,CCL3
hsa05162	Measles	7	137	0.82	0.0015	9606.ENSP00000216797,9606.ENSP00000226574,9606.ENSP00000263339,9606.ENSP00000315768,9606.ENSP00000318822,9606.ENSP00000385675,9606.ENSP00000481570	NFKBIA,NFKB1,IL1A,STAT2,BID,IL6,TNFAIP3
hsa05321	Inflammatory bowel disease	5	59	1.04	0.0015	9606.ENSP00000226574,9606.ENSP00000228534,9606.ENSP00000263339,9606.ENSP00000385675,9606.ENSP00000398698	NFKB1,IL23A,IL1A,IL6,TNF
hsa04623	Cytosolic DNA-sensing pathway	5	62	1.02	0.0017	9606.ENSP00000216797,9606.ENSP00000226574,9606.ENSP00000305651,9606.ENSP00000385675,9606.ENSP00000482259	NFKBIA,NFKB1,CXCL10,IL6,CCL4
hsa05200	Pathways in cancer	13	515	0.51	0.0022	9606.ENSP00000216797,9606.ENSP00000226574,9606.ENSP00000228534,9606.ENSP00000263464,9606.ENSP00000315768,9606.ENSP00000318822,9606.ENSP00000356438,9606.ENSP00000358983,9606.ENSP00000362994,9606.ENSP00000367872,9606.ENSP00000368683,9606.ENSP00000385675,9606.ENSP00000437955	NFKBIA,NFKB1,IL23A,BIRC3,STAT2,BID,PTGS2,NFKB2,TRAF1,GNB1,EDN1,IL6,HIF1A
hsa04920	Adipocytokine signaling pathway	5	68	0.98	0.0024	9606.ENSP00000216797,9606.ENSP00000226574,9606.ENSP00000365435,9606.ENSP00000398698,9606.ENSP00000422607	NFKBIA,NFKB1,TNFRSF1B,TNF,ACSL1
hsa05143	African trypanosomiasis	4	36	1.16	0.0024	9606.ENSP00000264832,9606.ENSP00000385675,9606.ENSP00000398698,9606.ENSP00000430950	ICAM1,IL6,TNF,IDO1
hsa05132	Salmonella infection	8	209	0.7	0.0025	9606.ENSP00000216797,9606.ENSP00000226574,9606.ENSP00000263464,9606.ENSP00000337383,9606.ENSP00000365312,9606.ENSP00000385675,9606.ENSP00000388566,9606.ENSP00000398698	NFKBIA,NFKB1,BIRC3,NLRP3,ABI1,IL6,CASP4,TNF
hsa05160	Hepatitis C	7	157	0.76	0.0025	9606.ENSP00000216797,9606.ENSP00000226574,9606.ENSP00000305651,9606.ENSP00000312455,9606.ENSP00000315768,9606.ENSP00000318822,9606.ENSP00000398698	NFKBIA,NFKB1,CXCL10,CFLAR,STAT2,BID,TNF
hsa05135	Yersinia infection	6	124	0.8	0.0044	9606.ENSP00000216797,9606.ENSP00000219596,9606.ENSP00000226574,9606.ENSP00000337383,9606.ENSP00000385675,9606.ENSP00000398698	NFKBIA,MEFV,NFKB1,NLRP3,IL6,TNF
hsa05130	Pathogenic Escherichia coli infection	7	187	0.69	0.0065	9606.ENSP00000216797,9606.ENSP00000226574,9606.ENSP00000337383,9606.ENSP00000365312,9606.ENSP00000385675,9606.ENSP00000388566,9606.ENSP00000398698	NFKBIA,NFKB1,NLRP3,ABI1,IL6,CASP4,TNF
hsa04514	Cell adhesion molecules	6	138	0.75	0.0072	9606.ENSP00000264832,9606.ENSP00000358501,9606.ENSP00000361359,9606.ENSP00000361818,9606.ENSP00000370989,9606.ENSP00000402060	ICAM1,CD58,CD40,SDC4,CD274,PVR
hsa05222	Small cell lung cancer	5	92	0.85	0.0074	9606.ENSP00000216797,9606.ENSP00000226574,9606.ENSP00000263464,9606.ENSP00000356438,9606.ENSP00000362994	NFKBIA,NFKB1,BIRC3,PTGS2,TRAF1
hsa04659	Th17 cell differentiation	5	99	0.82	0.0099	9606.ENSP00000216797,9606.ENSP00000226574,9606.ENSP00000228534,9606.ENSP00000385675,9606.ENSP00000437955	NFKBIA,NFKB1,IL23A,IL6,HIF1A
hsa05146	Amoebiasis	5	101	0.81	0.0105	9606.ENSP00000226574,9606.ENSP00000261783,9606.ENSP00000296871,9606.ENSP00000385675,9606.ENSP00000398698	NFKB1,ARG2,CSF2,IL6,TNF
hsa04066	HIF-1 signaling pathway	5	102	0.8	0.0107	9606.ENSP00000226574,9606.ENSP00000367851,9606.ENSP00000368683,9606.ENSP00000385675,9606.ENSP00000437955	NFKB1,CYBB,EDN1,IL6,HIF1A
hsa05145	Toxoplasmosis	5	103	0.8	0.0109	9606.ENSP00000216797,9606.ENSP00000226574,9606.ENSP00000263464,9606.ENSP00000361359,9606.ENSP00000398698	NFKBIA,NFKB1,BIRC3,CD40,TNF
hsa05310	Asthma	3	27	1.16	0.0112	9606.ENSP00000289902,9606.ENSP00000361359,9606.ENSP00000398698	FCER1G,CD40,TNF
hsa04630	JAK-STAT signaling pathway	6	158	0.69	0.0119	9606.ENSP00000225474,9606.ENSP00000228534,9606.ENSP00000296871,9606.ENSP00000311857,9606.ENSP00000315768,9606.ENSP00000385675	CSF3,IL23A,CSF2,PTPN2,STAT2,IL6
hsa05161	Hepatitis B	6	158	0.69	0.0119	9606.ENSP00000216797,9606.ENSP00000226574,9606.ENSP00000315768,9606.ENSP00000318822,9606.ENSP00000385675,9606.ENSP00000398698	NFKBIA,NFKB1,STAT2,BID,IL6,TNF
hsa04137	Mitophagy - animal	4	64	0.91	0.0126	9606.ENSP00000368022,9606.ENSP00000437955,9606.ENSP00000441543,9606.ENSP00000478771	OPTN,HIF1A,UBC,UBB
hsa04010	MAPK signaling pathway	8	286	0.56	0.0132	9606.ENSP00000226574,9606.ENSP00000239223,9606.ENSP00000263339,9606.ENSP00000264431,9606.ENSP00000358983,9606.ENSP00000375986,9606.ENSP00000376317,9606.ENSP00000398698	NFKB1,DUSP1,IL1A,RAPGEF2,NFKB2,MAP3K4,TAOK3,TNF
hsa01523	Antifolate resistance	3	31	1.1	0.0146	9606.ENSP00000226574,9606.ENSP00000385675,9606.ENSP00000398698	NFKB1,IL6,TNF
hsa04622	RIG-I-like receptor signaling pathway	4	69	0.88	0.0154	9606.ENSP00000216797,9606.ENSP00000226574,9606.ENSP00000305651,9606.ENSP00000398698	NFKBIA,NFKB1,CXCL10,TNF
hsa04650	Natural killer cell mediated cytotoxicity	5	120	0.73	0.0175	9606.ENSP00000264832,9606.ENSP00000289902,9606.ENSP00000296871,9606.ENSP00000318822,9606.ENSP00000398698	ICAM1,FCER1G,CSF2,BID,TNF
hsa05332	Graft-versus-host disease	3	36	1.03	0.0205	9606.ENSP00000263339,9606.ENSP00000385675,9606.ENSP00000398698	IL1A,IL6,TNF
hsa04216	Ferroptosis	3	41	0.98	0.0283	9606.ENSP00000367851,9606.ENSP00000368572,9606.ENSP00000422607	CYBB,SAT1,ACSL1
hsa05235	PD-L1 expression and PD-1 checkpoint pathway in cancer	4	87	0.78	0.0316	9606.ENSP00000216797,9606.ENSP00000226574,9606.ENSP00000370989,9606.ENSP00000437955	NFKBIA,NFKB1,CD274,HIF1A
hsa05170	Human immunodeficiency virus 1 infection	6	203	0.58	0.0325	9606.ENSP00000216797,9606.ENSP00000226574,9606.ENSP00000318822,9606.ENSP00000365435,9606.ENSP00000367872,9606.ENSP00000398698	NFKBIA,NFKB1,BID,TNFRSF1B,GNB1,TNF
hsa04024	cAMP signaling pathway	6	207	0.57	0.035	9606.ENSP00000216797,9606.ENSP00000226574,9606.ENSP00000286371,9606.ENSP00000342637,9606.ENSP00000368683,9606.ENSP00000392043	NFKBIA,NFKB1,ATP1B3,PDE4B,EDN1,ATP2B1
hsa04932	Non-alcoholic fatty liver disease	5	146	0.65	0.0351	9606.ENSP00000226574,9606.ENSP00000263339,9606.ENSP00000318822,9606.ENSP00000385675,9606.ENSP00000398698	NFKB1,IL1A,BID,IL6,TNF
hsa05010	Alzheimer disease	8	354	0.47	0.0384	9606.ENSP00000226574,9606.ENSP00000263339,9606.ENSP00000309968,9606.ENSP00000318822,9606.ENSP00000356438,9606.ENSP00000367851,9606.ENSP00000385675,9606.ENSP00000398698	NFKB1,IL1A,ADAM17,BID,PTGS2,CYBB,IL6,TNF
hsa04660	T cell receptor signaling pathway	4	100	0.71	0.0463	9606.ENSP00000216797,9606.ENSP00000226574,9606.ENSP00000296871,9606.ENSP00000398698	NFKBIA,NFKB1,CSF2,TNF
