# Supplementary material for: Relative effect size-based profiles as an alternative to differentiation analysis in multi-species single-cell transcriptional studies
Source: PLoS One. 2024 Jun 25;19(6):e0305874. doi: 10.1371/journal.pone.0305874 (PMC11198858; doi:10.1371/journal.pone.0305874)
Supplement: S7 Table — (XLSX) [file pone.0305874.s007.xlsx]

## Sheet: human
	mock					Mtb WCL
gene	Donor 1	Donor 2	Donor 3	Donor 4	Donor 5	Donor 1	Donor 2	Donor 3	Donor 4	Donor 5
SAT1	0	0.0502	0.0314	0.2357	0.333	0.2	0.0995	0.0896	0.1961	0.4622
IL6	0	0.0002	0.006	0.0002	0.0024	1.5	0.1772	3.3364	0.0508	0.7668
PTGS2	0.1	0.1445	0.1151	0.0471	0.0771	0.5	0.1576	1.6068	0.2886	0.7931
CXCL10	0.2	0.1598	0.1191	0.0144	0.028	0	0.1542	0.0951	0.0542	0.0376
TNF	0.1976	0.0297	0.0612	0.0112	0.0197	2.7241	0.5053	1.3878	1.2877	0.4345
IL1B	0.5551	0.1166	0.2543	0.3257	0.5326	25.121	5.6429	12.2193	4.1839	13.8723

## Sheet: bovine
	mock					Mtb WCL
gene	Donor 1	Donor 2	Donor 3	Donor 4	Donor 5	Donor 1	Donor 2	Donor 3	Donor 4	Donor 5
SAT1	8.2	NA	14.9646	NA	12.5731	70.1	70.9252	7.037	38.852	24.3044
IL6	1	1	1	1	0.0165	1	1	1	1	0.2255
PTGS2	0	0.0103	0.3167	0.1898	0.1387	0.9	0.2413	0.0255	0.6191	1.9059
CXCL10	1	0.0189	1	0.3312	0.058	1	0.0502	1	0.0463	0.0687
TNF	0.0632	0.1432	2.1773	0.9394	0.0347	0.5183	0.3474	0.7363	1.2877	0.2967
IL1B	0.2505	0.1006	26.9083	0.9315	0.1862	2.5494	3.478	2.263	4.1839	3.3758
